# Supplementary material for: High-Quality Genome Assembly of Olea europaea subsp. cuspidata Provides Insights Into Its Resistance to Fungal Diseases in the Summer Rain Belt in East Asia
Source: Front Plant Sci. 2022 May 17;13:879822. doi: 10.3389/fpls.2022.879822 (PMC9152427; doi:10.3389/fpls.2022.879822)
Supplement: Supplementary file 7 [file Table_2.xlsx]

## Sheet: Sheet1
Table S2. The biological process analysis of significantly expressed (P<0.05) unique genes in ‘Arbequina’.
GO ID	Description	out (163)	All (12449)	pvalue
GO:1901566	organonitrogen compound biosynthetic process	26	894	9.55543e-05
GO:1901564	organonitrogen compound metabolic process	30	1141	0.000161511
GO:0006790	sulfur compound metabolic process	5	64	0.00148038
GO:0043603	cellular amide metabolic process	18	629	0.00148257
GO:0006412	translation	17	586	0.00173925
GO:0043043	peptide biosynthetic process	17	592	0.00193712
GO:0006518	peptide metabolic process	17	604	0.00239012
GO:0043604	amide biosynthetic process	17	608	0.0025596
GO:0034613	cellular protein localization	9	228	0.00309475
GO:0070727	cellular macromolecule localization	9	228	0.00309475
GO:0044272	sulfur compound biosynthetic process	4	56	0.00613182
GO:0070972	protein localization to endoplasmic reticulum	3	31	0.00757012
GO:0008104	protein localization	9	269	0.00894737
GO:0006556	S-adenosylmethionine biosynthetic process	2	12	0.0103175
GO:0006621	protein retention in ER lumen	2	12	0.0103175
GO:0032507	maintenance of protein location in cell	2	12	0.0103175
GO:0035437	maintenance of protein localization in endoplasmic reticulum	2	12	0.0103175
GO:0045185	maintenance of protein location	2	12	0.0103175
GO:0046500	S-adenosylmethionine metabolic process	2	12	0.0103175
GO:0051220	cytoplasmic sequestering of protein	2	12	0.0103175
GO:0051235	maintenance of location	2	12	0.0103175
GO:0051651	maintenance of location in cell	2	12	0.0103175
GO:0072595	maintenance of protein localization in organelle	2	12	0.0103175
GO:0016143	S-glycoside metabolic process	1	1	0.0130934
GO:0016145	S-glycoside catabolic process	1	1	0.0130934
GO:0019757	glycosinolate metabolic process	1	1	0.0130934
GO:0019759	glycosinolate catabolic process	1	1	0.0130934
GO:0019760	glucosinolate metabolic process	1	1	0.0130934
GO:0019762	glucosinolate catabolic process	1	1	0.0130934
GO:0044273	sulfur compound catabolic process	1	1	0.0130934
GO:0050898	nitrile metabolic process	1	1	0.0130934
GO:0080028	nitrile biosynthetic process	1	1	0.0130934
GO:0015074	DNA integration	5	113	0.0163744
GO:0033036	macromolecule localization	9	299	0.0169095
GO:0051641	cellular localization	10	358	0.0193997
GO:0006886	intracellular protein transport	7	209	0.0201021
GO:0016226	iron-sulfur cluster assembly	2	20	0.0277409
GO:0031163	metallo-sulfur cluster assembly	2	20	0.0277409
GO:0044710	single-organism metabolic process	49	2912	0.029123
GO:0046907	intracellular transport	8	280	0.0310284
GO:0006520	cellular amino acid metabolic process	7	235	0.0350104
GO:0033365	protein localization to organelle	3	57	0.0385478
GO:0006084	acetyl-CoA metabolic process	1	3	0.0387713
GO:0006085	acetyl-CoA biosynthetic process	1	3	0.0387713
GO:0006086	acetyl-CoA biosynthetic process from pyruvate	1	3	0.0387713
GO:0035384	thioester biosynthetic process	1	3	0.0387713
GO:0071616	acyl-CoA biosynthetic process	1	3	0.0387713
GO:1901658	glycosyl compound catabolic process	1	3	0.0387713
GO:0033014	tetrapyrrole biosynthetic process	2	26	0.0450992
GO:0015031	protein transport	7	250	0.0462938
GO:0044711	single-organism biosynthetic process	13	597	0.049766
