# Supplementary material for: High-Quality Genome Assembly of Olea europaea subsp. cuspidata Provides Insights Into Its Resistance to Fungal Diseases in the Summer Rain Belt in East Asia
Source: Front Plant Sci. 2022 May 17;13:879822. doi: 10.3389/fpls.2022.879822 (PMC9152427; doi:10.3389/fpls.2022.879822)
Supplement: Supplementary file 8 [file Table_3.xlsx]

## Sheet: Sheet1
Table S3. The biological process analysis of significantly expressed (P<0.05) unique genes in subsp. cuspidata.
GO ID	Description	out (1418)	All (14871)	pvalue
GO:0015979	photosynthesis	926	1499	0
GO:0015985	energy coupled proton transport, down electrochemical gradient	325	571	9.06864e-189
GO:0015986	ATP synthesis coupled proton transport	325	571	9.06864e-189
GO:0006754	ATP biosynthetic process	325	587	1.33482e-183
GO:0006818	hydrogen transport	341	657	4.91474e-181
GO:0015992	proton transport	341	657	4.91474e-181
GO:0009145	purine nucleoside triphosphate biosynthetic process	325	597	1.71649e-180
GO:0009206	purine ribonucleoside triphosphate biosynthetic process	325	597	1.71649e-180
GO:0009142	nucleoside triphosphate biosynthetic process	325	601	2.84262e-179
GO:0009201	ribonucleoside triphosphate biosynthetic process	325	601	2.84262e-179
GO:0009127	purine nucleoside monophosphate biosynthetic process	325	602	5.70623e-179
GO:0009168	purine ribonucleoside monophosphate biosynthetic process	325	602	5.70623e-179
GO:0022900	electron transport chain	360	743	9.93406e-179
GO:0009156	ribonucleoside monophosphate biosynthetic process	325	605	4.56225e-178
GO:0009124	nucleoside monophosphate biosynthetic process	325	608	3.58514e-177
GO:0034220	ion transmembrane transport	325	610	1.40372e-176
GO:0098655	cation transmembrane transport	325	610	1.40372e-176
GO:0098660	inorganic ion transmembrane transport	325	610	1.40372e-176
GO:0098662	inorganic cation transmembrane transport	325	610	1.40372e-176
GO:1902600	hydrogen ion transmembrane transport	325	610	1.40372e-176
GO:0009152	purine ribonucleotide biosynthetic process	325	617	1.57261e-174
GO:0046034	ATP metabolic process	354	735	2.21213e-174
GO:0009767	photosynthetic electron transport chain	352	729	8.93817e-174
GO:0042451	purine nucleoside biosynthetic process	325	620	1.1563e-173
GO:0046129	purine ribonucleoside biosynthetic process	325	620	1.1563e-173
GO:0009260	ribonucleotide biosynthetic process	325	621	2.24045e-173
GO:0046390	ribose phosphate biosynthetic process	325	621	2.24045e-173
GO:0006164	purine nucleotide biosynthetic process	325	623	8.36695e-173
GO:0019684	photosynthesis, light reaction	354	742	1.23018e-172
GO:0009163	nucleoside biosynthetic process	325	626	5.95961e-172
GO:0042455	ribonucleoside biosynthetic process	325	626	5.95961e-172
GO:1901659	glycosyl compound biosynthetic process	325	626	5.95961e-172
GO:0009144	purine nucleoside triphosphate metabolic process	354	745	6.75803e-172
GO:0009205	purine ribonucleoside triphosphate metabolic process	354	745	6.75803e-172
GO:0009199	ribonucleoside triphosphate metabolic process	354	749	6.44004e-171
GO:0009126	purine nucleoside monophosphate metabolic process	354	750	1.1281e-170
GO:0009167	purine ribonucleoside monophosphate metabolic process	354	750	1.1281e-170
GO:0009161	ribonucleoside monophosphate metabolic process	354	753	6.02032e-170
GO:0009141	nucleoside triphosphate metabolic process	354	754	1.04958e-169
GO:0009123	nucleoside monophosphate metabolic process	354	756	3.17887e-169
GO:0055114	oxidation-reduction process	360	793	1.10071e-166
GO:0044237	cellular metabolic process	1317	9327	1.72035e-166
GO:0015672	monovalent inorganic cation transport	341	714	6.0181e-166
GO:0072522	purine-containing compound biosynthetic process	325	650	2.29862e-165
GO:0044710	single-organism metabolic process	804	3661	2.51695e-164
GO:0009150	purine ribonucleotide metabolic process	354	781	2.24674e-163
GO:0009259	ribonucleotide metabolic process	354	785	1.81929e-162
GO:0042278	purine nucleoside metabolic process	354	789	1.44862e-161
GO:0046128	purine ribonucleoside metabolic process	354	789	1.44862e-161
GO:0006163	purine nucleotide metabolic process	354	792	6.79233e-161
GO:0009165	nucleotide biosynthetic process	325	668	1.11066e-160
GO:1901293	nucleoside phosphate biosynthetic process	325	668	1.11066e-160
GO:0009119	ribonucleoside metabolic process	354	797	8.74139e-160
GO:0019693	ribose phosphate metabolic process	354	806	8.15411e-158
GO:0006091	generation of precursor metabolites and energy	367	886	1.02832e-153
GO:0072521	purine-containing compound metabolic process	354	826	1.46995e-153
GO:0009116	nucleoside metabolic process	355	833	4.59738e-153
GO:1901657	glycosyl compound metabolic process	355	833	4.59738e-153
GO:0009772	photosynthetic electron transport in photosystem II	309	635	3.15713e-152
GO:0009117	nucleotide metabolic process	354	865	1.04571e-145
GO:0006753	nucleoside phosphate metabolic process	354	866	1.6348e-145
GO:0090407	organophosphate biosynthetic process	325	739	5.0749e-144
GO:1901137	carbohydrate derivative biosynthetic process	325	766	2.45423e-138
GO:0055086	nucleobase-containing small molecule metabolic process	355	929	8.01061e-135
GO:0006812	cation transport	343	925	3.68839e-125
GO:0015977	carbon fixation	177	261	3.49472e-119
GO:1901135	carbohydrate derivative metabolic process	355	1038	2.32473e-117
GO:0019637	organophosphate metabolic process	354	1033	2.66976e-117
GO:0008152	metabolic process	1379	11608	3.51702e-105
GO:0006811	ion transport	344	1064	3.52863e-105
GO:0044711	single-organism biosynthetic process	420	1526	2.663e-104
GO:0044281	small molecule metabolic process	444	1811	5.00084e-92
GO:1901566	organonitrogen compound biosynthetic process	435	1867	5.54235e-82
GO:0009987	cellular process	1339	11391	4.48151e-80
GO:0055085	transmembrane transport	333	1303	4.0572e-71
GO:1901564	organonitrogen compound metabolic process	459	2272	1.47722e-65
GO:0034654	nucleobase-containing compound biosynthetic process	533	2937	3.53287e-61
GO:0019438	aromatic compound biosynthetic process	533	3081	8.14442e-54
GO:0018130	heterocycle biosynthetic process	533	3097	4.85615e-53
GO:1901362	organic cyclic compound biosynthetic process	533	3147	1.14017e-50
GO:0044699	single-organism process	826	5924	4.15848e-49
GO:0044763	single-organism cellular process	715	5018	2.31935e-42
GO:0044765	single-organism transport	352	1858	2.19525e-41
GO:1902578	single-organism localization	352	1875	1.80259e-40
GO:0006412	translation	222	978	3.97207e-37
GO:0043043	peptide biosynthetic process	222	985	1.27752e-36
GO:0006518	peptide metabolic process	222	1004	2.82767e-35
GO:0043604	amide biosynthetic process	222	1006	3.89356e-35
GO:0044249	cellular biosynthetic process	645	4587	2.60802e-34
GO:0006139	nucleobase-containing compound metabolic process	575	3932	2.92905e-34
GO:1901576	organic substance biosynthetic process	645	4603	8.43822e-34
GO:0044271	cellular nitrogen compound biosynthetic process	552	3746	2.11844e-33
GO:0043603	cellular amide metabolic process	222	1037	4.7981e-33
GO:0009058	biosynthetic process	649	4760	3.57684e-30
GO:0006633	fatty acid biosynthetic process	83	220	6.37353e-30
GO:0072330	monocarboxylic acid biosynthetic process	83	228	1.20588e-28
GO:0046483	heterocycle metabolic process	576	4121	1.6722e-28
GO:0006631	fatty acid metabolic process	84	235	2.50399e-28
GO:0006725	cellular aromatic compound metabolic process	579	4160	3.52108e-28
GO:1901360	organic cyclic compound metabolic process	576	4200	3.47481e-26
GO:0006810	transport	362	2442	1.98361e-20
GO:0051234	establishment of localization	362	2449	3.28326e-20
GO:0051179	localization	363	2465	5.4927e-20
GO:0032787	monocarboxylic acid metabolic process	89	356	6.38623e-18
GO:0034641	cellular nitrogen compound metabolic process	595	4730	1.76895e-17
GO:0008610	lipid biosynthetic process	84	373	3.72612e-14
GO:0006796	phosphate-containing compound metabolic process	386	2949	8.86786e-13
GO:0006793	phosphorus metabolic process	386	2955	1.19945e-12
GO:0006807	nitrogen compound metabolic process	597	5032	5.78616e-12
GO:0016053	organic acid biosynthetic process	83	409	1.89226e-11
GO:0046394	carboxylic acid biosynthetic process	83	409	1.89226e-11
GO:0006351	transcription, DNA-templated	314	2352	2.77338e-11
GO:0097659	nucleic acid-templated transcription	314	2352	2.77338e-11
GO:0032774	RNA biosynthetic process	314	2354	3.07616e-11
GO:0044255	cellular lipid metabolic process	85	477	8.92751e-09
GO:0044283	small molecule biosynthetic process	83	470	2.04473e-08
GO:0031647	regulation of protein stability	14	36	2.43473e-06
GO:0050821	protein stabilization	14	36	2.43473e-06
GO:0016070	RNA metabolic process	325	2762	8.96359e-06
GO:0006119	oxidative phosphorylation	8	14	1.1901e-05
GO:0022904	respiratory electron transport chain	8	14	1.1901e-05
GO:0042773	ATP synthesis coupled electron transport	8	14	1.1901e-05
GO:0006629	lipid metabolic process	85	656	0.00205176
GO:0090304	nucleic acid metabolic process	335	3092	0.00350405
GO:0010467	gene expression	350	3331	0.0170864
GO:0019752	carboxylic acid metabolic process	93	792	0.0194764
GO:0043436	oxoacid metabolic process	93	806	0.0291944
GO:0006082	organic acid metabolic process	93	807	0.0300155
GO:0045333	cellular respiration	8	41	0.0373065
GO:0005992	trehalose biosynthetic process	8	42	0.0423794
GO:0009059	macromolecule biosynthetic process	340	3298	0.0471613
GO:0034645	cellular macromolecule biosynthetic process	340	3298	0.0471613
