# Supplementary material for: High-Quality Genome Assembly of Olea europaea subsp. cuspidata Provides Insights Into Its Resistance to Fungal Diseases in the Summer Rain Belt in East Asia
Source: Front Plant Sci. 2022 May 17;13:879822. doi: 10.3389/fpls.2022.879822 (PMC9152427; doi:10.3389/fpls.2022.879822)
Supplement: Supplementary file 9 [file Table_4.xlsx]

## Sheet: Sheet1
Table S4. The biological process analysis of positive selection genes in subsp. cuspidata.
GO ID	Description	out (728)	All (14871)	pvalue
GO:0019219	regulation of nucleobase-containing compound metabolic process	140	1536	1.14044e-13
GO:0051171	regulation of nitrogen compound metabolic process	140	1548	2.0952e-13
GO:0019222	regulation of metabolic process	143	1603	3.18234e-13
GO:0080090	regulation of primary metabolic process	141	1574	3.53404e-13
GO:0060255	regulation of macromolecule metabolic process	142	1590	3.61154e-13
GO:0031323	regulation of cellular metabolic process	140	1571	6.54393e-13
GO:0051252	regulation of RNA metabolic process	137	1529	8.21775e-13
GO:0009889	regulation of biosynthetic process	138	1545	8.40746e-13
GO:0010556	regulation of macromolecule biosynthetic process	138	1545	8.40746e-13
GO:0031326	regulation of cellular biosynthetic process	138	1545	8.40746e-13
GO:2000112	regulation of cellular macromolecule biosynthetic process	138	1545	8.40746e-13
GO:0006355	regulation of transcription, DNA-templated	136	1528	1.67235e-12
GO:1903506	regulation of nucleic acid-templated transcription	136	1528	1.67235e-12
GO:2001141	regulation of RNA biosynthetic process	136	1528	1.67235e-12
GO:0010468	regulation of gene expression	137	1556	3.02908e-12
GO:0050789	regulation of biological process	180	2258	3.74358e-12
GO:0050794	regulation of cellular process	176	2207	6.94863e-12
GO:0065007	biological regulation	184	2384	3.42521e-11
GO:0006351	transcription, DNA-templated	177	2352	7.4063e-10
GO:0097659	nucleic acid-templated transcription	177	2352	7.4063e-10
GO:0032774	RNA biosynthetic process	177	2354	7.92495e-10
GO:0090304	nucleic acid metabolic process	216	3092	4.03371e-09
GO:0010467	gene expression	227	3331	1.22095e-08
GO:0016070	RNA metabolic process	194	2762	2.45202e-08
GO:0009059	macromolecule biosynthetic process	222	3298	5.6249e-08
GO:0034645	cellular macromolecule biosynthetic process	222	3298	5.6249e-08
GO:0034654	nucleobase-containing compound biosynthetic process	191	2937	7.85932e-06
GO:0018130	heterocycle biosynthetic process	199	3097	1.02943e-05
GO:1901362	organic cyclic compound biosynthetic process	200	3147	1.9843e-05
GO:0019438	aromatic compound biosynthetic process	196	3081	2.35274e-05
GO:0046483	heterocycle metabolic process	250	4121	3.47117e-05
GO:0044271	cellular nitrogen compound biosynthetic process	230	3746	3.91415e-05
GO:0034641	cellular nitrogen compound metabolic process	281	4730	4.14239e-05
GO:0007050	cell cycle arrest	6	15	4.61314e-05
GO:0006725	cellular aromatic compound metabolic process	249	4160	9.54283e-05
GO:1901360	organic cyclic compound metabolic process	251	4200	9.78162e-05
GO:0006139	nucleobase-containing compound metabolic process	237	3932	9.94576e-05
GO:0045786	negative regulation of cell cycle	6	17	0.000104846
GO:1901576	organic substance biosynthetic process	271	4603	0.000126242
GO:0044249	cellular biosynthetic process	270	4587	0.000133426
GO:0009058	biosynthetic process	278	4760	0.000174251
GO:0006807	nitrogen compound metabolic process	290	5032	0.000302936
GO:0044260	cellular macromolecule metabolic process	340	6137	0.00134061
GO:0048519	negative regulation of biological process	8	48	0.00210398
GO:0001101	response to acid chemical	5	20	0.00232539
GO:0048523	negative regulation of cellular process	6	29	0.00243484
GO:0051052	regulation of DNA metabolic process	3	7	0.00352583
GO:0009733	response to auxin	9	66	0.00466276
GO:0015977	carbon fixation	23	261	0.00472275
GO:0009415	response to water	4	15	0.00504284
GO:0022402	cell cycle process	7	46	0.00661894
GO:0051726	regulation of cell cycle	6	36	0.00746926
GO:0008612	peptidyl-lysine modification to peptidyl-hypusine	3	9	0.00786112
GO:0018193	peptidyl-amino acid modification	9	74	0.00986189
GO:0006633	fatty acid biosynthetic process	19	220	0.0118289
GO:0006835	dicarboxylic acid transport	4	19	0.0122577
GO:0015740	C4-dicarboxylate transport	4	19	0.0122577
GO:0015743	malate transport	4	19	0.0122577
GO:0010035	response to inorganic substance	5	29	0.0123854
GO:1901700	response to oxygen-containing compound	5	30	0.0142786
GO:0072330	monocarboxylic acid biosynthetic process	19	228	0.0167354
GO:0006275	regulation of DNA replication	2	5	0.0216811
GO:0006631	fatty acid metabolic process	19	235	0.0222179
GO:0006461	protein complex assembly	12	128	0.0230381
GO:0070271	protein complex biogenesis	12	128	0.0230381
GO:0065003	macromolecular complex assembly	13	144	0.0244156
GO:0015074	DNA integration	8	75	0.0298505
GO:0043170	macromolecule metabolic process	354	6720	0.0306952
GO:0009269	response to desiccation	2	6	0.0314763
GO:0009414	response to water deprivation	2	6	0.0314763
GO:0022607	cellular component assembly	15	185	0.0382731
GO:0044085	cellular component biogenesis	23	317	0.0388582
GO:0018205	peptidyl-lysine modification	4	27	0.0408176
GO:0034622	cellular macromolecular complex assembly	11	125	0.0427558
GO:0000413	protein peptidyl-prolyl isomerization	5	40	0.0443081
GO:0018208	peptidyl-proline modification	5	40	0.0443081
GO:0043623	cellular protein complex assembly	7	67	0.0448554
GO:0006357	regulation of transcription from RNA polymerase II promoter	10	111	0.0453858
GO:0006366	transcription from RNA polymerase II promoter	12	142	0.0459622
GO:0007049	cell cycle	8	82	0.047035
GO:0003006	developmental process involved in reproduction	1	1	0.0489543
GO:0006282	regulation of DNA repair	1	1	0.0489543
GO:0006285	base-excision repair, AP site formation	1	1	0.0489543
GO:0006884	cell volume homeostasis	1	1	0.0489543
GO:0007030	Golgi organization	1	1	0.0489543
GO:0008361	regulation of cell size	1	1	0.0489543
GO:0009791	post-embryonic development	1	1	0.0489543
GO:0009908	flower development	1	1	0.0489543
GO:0046655	folic acid metabolic process	1	1	0.0489543
GO:0046656	folic acid biosynthetic process	1	1	0.0489543
GO:0048367	shoot system development	1	1	0.0489543
GO:0048608	reproductive structure development	1	1	0.0489543
GO:0048731	system development	1	1	0.0489543
GO:0061458	reproductive system development	1	1	0.0489543
GO:0080135	regulation of cellular response to stress	1	1	0.0489543
GO:0090567	reproductive shoot system development	1	1	0.0489543
GO:2001020	regulation of response to DNA damage stimulus	1	1	0.0489543
GO:0015849	organic acid transport	4	29	0.0511953
GO:0046942	carboxylic acid transport	4	29	0.0511953
GO:0006777	Mo-molybdopterin cofactor biosynthetic process	2	8	0.055063
GO:0019720	Mo-molybdopterin cofactor metabolic process	2	8	0.055063
GO:0032324	molybdopterin cofactor biosynthetic process	2	8	0.055063
GO:0043545	molybdopterin cofactor metabolic process	2	8	0.055063
GO:0051189	prosthetic group metabolic process	2	8	0.055063
GO:0045454	cell redox homeostasis	15	195	0.0559881
GO:0042221	response to chemical	18	245	0.0564391
GO:0009719	response to endogenous stimulus	11	131	0.0565288
GO:0009725	response to hormone	11	131	0.0565288
GO:0019725	cellular homeostasis	16	213	0.0590181
GO:0010033	response to organic substance	11	132	0.0590803
GO:0009607	response to biotic stimulus	6	57	0.0591154
GO:0006662	glycerol ether metabolic process	2	9	0.0685493
GO:0010207	photosystem II assembly	2	9	0.0685493
GO:0018904	ether metabolic process	2	9	0.0685493
GO:0006259	DNA metabolic process	23	343	0.0788131
GO:0006465	signal peptide processing	2	10	0.0829802
GO:0032535	regulation of cellular component size	2	10	0.0829802
GO:0090066	regulation of anatomical structure size	2	10	0.0829802
GO:0006784	heme a biosynthetic process	1	2	0.0955153
GO:0031023	microtubule organizing center organization	1	2	0.0955153
GO:0046160	heme a metabolic process	1	2	0.0955153
GO:0006260	DNA replication	7	80	0.0963235
GO:0006364	rRNA processing	5	50	0.0965073
GO:0006952	defense response	8	97	0.102446
GO:0000165	MAPK cascade	6	66	0.10331
GO:0023014	signal transduction by protein phosphorylation	6	66	0.10331
GO:0071822	protein complex subunit organization	12	164	0.107325
GO:0016072	rRNA metabolic process	5	52	0.109568
GO:0007275	multicellular organism development	4	38	0.113468
GO:0044707	single-multicellular organism process	4	38	0.113468
GO:0043933	macromolecular complex subunit organization	16	235	0.114654
GO:0030001	metal ion transport	14	204	0.127515
GO:0045944	positive regulation of transcription from RNA polymerase II promoter	7	86	0.127865
GO:0007034	vacuolar transport	3	26	0.132264
GO:0045333	cellular respiration	4	41	0.139297
GO:0000387	spliceosomal snRNP assembly	1	3	0.1398
GO:0000469	cleavage involved in rRNA processing	1	3	0.1398
GO:0006353	DNA-templated transcription, termination	1	3	0.1398
GO:0006638	neutral lipid metabolic process	1	3	0.1398
GO:0006639	acylglycerol metabolic process	1	3	0.1398
GO:0006641	triglyceride metabolic process	1	3	0.1398
GO:0009166	nucleotide catabolic process	1	3	0.1398
GO:0009264	deoxyribonucleotide catabolic process	1	3	0.1398
GO:0010256	endomembrane system organization	1	3	0.1398
GO:0019432	triglyceride biosynthetic process	1	3	0.1398
GO:0032780	negative regulation of ATPase activity	1	3	0.1398
GO:0043462	regulation of ATPase activity	1	3	0.1398
GO:0045116	protein neddylation	1	3	0.1398
GO:0046460	neutral lipid biosynthetic process	1	3	0.1398
GO:0046463	acylglycerol biosynthetic process	1	3	0.1398
GO:0051346	negative regulation of hydrolase activity	1	3	0.1398
GO:0006119	oxidative phosphorylation	2	14	0.147804
GO:0022904	respiratory electron transport chain	2	14	0.147804
GO:0042773	ATP synthesis coupled electron transport	2	14	0.147804
GO:0046434	organophosphate catabolic process	2	14	0.147804
GO:0009628	response to abiotic stimulus	4	42	0.148387
GO:0008610	lipid biosynthetic process	23	373	0.151434
GO:0015711	organic anion transport	4	44	0.167219
GO:0006950	response to stress	32	547	0.16931
GO:0000160	phosphorelay signal transduction system	7	94	0.176865
GO:0032502	developmental process	4	45	0.176937
GO:0044767	single-organism developmental process	4	45	0.176937
GO:0000266	mitochondrial fission	1	4	0.181919
GO:0006430	lysyl-tRNA aminoacylation	1	4	0.181919
GO:0006591	ornithine metabolic process	1	4	0.181919
GO:0009245	lipid A biosynthetic process	1	4	0.181919
GO:0015996	chlorophyll catabolic process	1	4	0.181919
GO:0019464	glycine decarboxylation via glycine cleavage system	1	4	0.181919
GO:0019915	lipid storage	1	4	0.181919
GO:0046149	pigment catabolic process	1	4	0.181919
GO:0046493	lipid A metabolic process	1	4	0.181919
GO:1901269	lipooligosaccharide metabolic process	1	4	0.181919
GO:1901271	lipooligosaccharide biosynthetic process	1	4	0.181919
GO:1901292	nucleoside phosphate catabolic process	1	4	0.181919
GO:0009690	cytokinin metabolic process	2	16	0.183086
GO:0010817	regulation of hormone levels	2	16	0.183086
GO:0034754	cellular hormone metabolic process	2	16	0.183086
GO:0042445	hormone metabolic process	2	16	0.183086
GO:0045893	positive regulation of transcription, DNA-templated	7	95	0.183492
GO:0045935	positive regulation of nucleobase-containing compound metabolic process	7	95	0.183492
GO:0051254	positive regulation of RNA metabolic process	7	95	0.183492
GO:1902680	positive regulation of RNA biosynthetic process	7	95	0.183492
GO:1903508	positive regulation of nucleic acid-templated transcription	7	95	0.183492
GO:0006333	chromatin assembly or disassembly	4	46	0.186841
GO:0042592	homeostatic process	16	256	0.18969
GO:0065008	regulation of biological quality	20	332	0.198401
GO:0034470	ncRNA processing	8	117	0.214516
GO:0000226	microtubule cytoskeleton organization	2	18	0.21941
GO:0042180	cellular ketone metabolic process	2	18	0.21941
GO:0051258	protein polymerization	2	18	0.21941
GO:0000394	RNA splicing, via endonucleolytic cleavage and ligation	1	5	0.221978
GO:0006388	tRNA splicing, via endonucleolytic cleavage and ligation	1	5	0.221978
GO:0006421	asparaginyl-tRNA aminoacylation	1	5	0.221978
GO:0006743	ubiquinone metabolic process	1	5	0.221978
GO:0006744	ubiquinone biosynthetic process	1	5	0.221978
GO:0009298	GDP-mannose biosynthetic process	1	5	0.221978
GO:0010167	response to nitrate	1	5	0.221978
GO:0043086	negative regulation of catalytic activity	1	5	0.221978
GO:0043650	dicarboxylic acid biosynthetic process	1	5	0.221978
GO:0044092	negative regulation of molecular function	1	5	0.221978
GO:1901698	response to nitrogen compound	1	5	0.221978
GO:0015980	energy derivation by oxidation of organic compounds	4	50	0.228071
GO:0006310	DNA recombination	3	34	0.231002
GO:0009891	positive regulation of biosynthetic process	7	102	0.232538
GO:0010557	positive regulation of macromolecule biosynthetic process	7	102	0.232538
GO:0010604	positive regulation of macromolecule metabolic process	7	102	0.232538
GO:0010628	positive regulation of gene expression	7	102	0.232538
GO:0031328	positive regulation of cellular biosynthetic process	7	102	0.232538
GO:0051173	positive regulation of nitrogen compound metabolic process	7	102	0.232538
GO:0080134	regulation of response to stress	2	19	0.237797
GO:0031325	positive regulation of cellular metabolic process	7	103	0.239882
GO:0009893	positive regulation of metabolic process	7	105	0.254787
GO:0048522	positive regulation of cellular process	7	105	0.254787
GO:0006367	transcription initiation from RNA polymerase II promoter	2	20	0.256256
GO:0042364	water-soluble vitamin biosynthetic process	3	36	0.257553
GO:0006569	tryptophan catabolic process	1	6	0.260078
GO:0006571	tyrosine biosynthetic process	1	6	0.260078
GO:0009226	nucleotide-sugar biosynthetic process	1	6	0.260078
GO:0009310	amine catabolic process	1	6	0.260078
GO:0019441	tryptophan catabolic process to kynurenine	1	6	0.260078
GO:0019673	GDP-mannose metabolic process	1	6	0.260078
GO:0042402	cellular biogenic amine catabolic process	1	6	0.260078
GO:0042436	indole-containing compound catabolic process	1	6	0.260078
GO:0042537	benzene-containing compound metabolic process	1	6	0.260078
GO:0046168	glycerol-3-phosphate catabolic process	1	6	0.260078
GO:0046218	indolalkylamine catabolic process	1	6	0.260078
GO:0051336	regulation of hydrolase activity	1	6	0.260078
GO:0070189	kynurenine metabolic process	1	6	0.260078
GO:0048518	positive regulation of biological process	7	107	0.269957
GO:0016485	protein processing	2	21	0.274737
GO:0051604	protein maturation	2	21	0.274737
GO:0016053	organic acid biosynthetic process	23	409	0.274989
GO:0046394	carboxylic acid biosynthetic process	23	409	0.274989
GO:0009108	coenzyme biosynthetic process	6	90	0.278157
GO:0050896	response to stimulus	66	1253	0.280723
GO:0006281	DNA repair	10	164	0.283098
GO:0006767	water-soluble vitamin metabolic process	3	38	0.284481
GO:0009110	vitamin biosynthetic process	3	38	0.284481
GO:0010411	xyloglucan metabolic process	3	38	0.284481
GO:0044283	small molecule biosynthetic process	26	470	0.286793
GO:0006974	cellular response to DNA damage stimulus	10	165	0.289375
GO:0006568	tryptophan metabolic process	2	22	0.293193
GO:0006586	indolalkylamine metabolic process	2	22	0.293193
GO:0042430	indole-containing compound metabolic process	2	22	0.293193
GO:0032787	monocarboxylic acid metabolic process	20	356	0.294171
GO:0009308	amine metabolic process	6	92	0.295228
GO:0006570	tyrosine metabolic process	1	7	0.296315
GO:0015706	nitrate transport	1	7	0.296315
GO:0043248	proteasome assembly	1	7	0.296315
GO:0008033	tRNA processing	5	75	0.305459
GO:0006766	vitamin metabolic process	3	40	0.311624
GO:0022613	ribonucleoprotein complex biogenesis	6	94	0.312498
GO:0008380	RNA splicing	3	41	0.325229
GO:0033554	cellular response to stress	10	171	0.327763
GO:0007186	G-protein coupled receptor signaling pathway	2	24	0.329869
GO:0006325	chromatin organization	6	96	0.329927
GO:0006072	glycerol-3-phosphate metabolic process	1	8	0.33078
GO:0006606	protein import into nucleus	1	8	0.33078
GO:0006783	heme biosynthetic process	1	8	0.33078
GO:0006787	porphyrin-containing compound catabolic process	1	8	0.33078
GO:0007020	microtubule nucleation	1	8	0.33078
GO:0009106	lipoate metabolic process	1	8	0.33078
GO:0009107	lipoate biosynthetic process	1	8	0.33078
GO:0017004	cytochrome complex assembly	1	8	0.33078
GO:0031109	microtubule polymerization or depolymerization	1	8	0.33078
GO:0032957	inositol trisphosphate metabolic process	1	8	0.33078
GO:0033015	tetrapyrrole catabolic process	1	8	0.33078
GO:0034504	protein localization to nucleus	1	8	0.33078
GO:0044744	protein targeting to nucleus	1	8	0.33078
GO:0046785	microtubule polymerization	1	8	0.33078
GO:0051170	nuclear import	1	8	0.33078
GO:0051187	cofactor catabolic process	1	8	0.33078
GO:1902593	single-organism nuclear import	1	8	0.33078
GO:0006334	nucleosome assembly	3	42	0.338832
GO:0031497	chromatin assembly	3	42	0.338832
GO:0034728	nucleosome organization	3	42	0.338832
GO:0006820	anion transport	7	117	0.348696
GO:0044237	cellular metabolic process	462	9327	0.350957
GO:0006413	translational initiation	3	43	0.352417
GO:0065004	protein-DNA complex assembly	3	43	0.352417
GO:0071824	protein-DNA complex subunit organization	3	43	0.352417
GO:0046700	heterocycle catabolic process	4	62	0.360794
GO:0000103	sulfate assimilation	1	9	0.363559
GO:0006473	protein acetylation	1	9	0.363559
GO:0006475	internal protein amino acid acetylation	1	9	0.363559
GO:0007031	peroxisome organization	1	9	0.363559
GO:0007205	protein kinase C-activating G-protein coupled receptor signaling pathway	1	9	0.363559
GO:0008064	regulation of actin polymerization or depolymerization	1	9	0.363559
GO:0009225	nucleotide-sugar metabolic process	1	9	0.363559
GO:0016573	histone acetylation	1	9	0.363559
GO:0018393	internal peptidyl-lysine acetylation	1	9	0.363559
GO:0018394	peptidyl-lysine acetylation	1	9	0.363559
GO:0030832	regulation of actin filament length	1	9	0.363559
GO:0030833	regulation of actin filament polymerization	1	9	0.363559
GO:0032271	regulation of protein polymerization	1	9	0.363559
GO:0032956	regulation of actin cytoskeleton organization	1	9	0.363559
GO:0032970	regulation of actin filament-based process	1	9	0.363559
GO:0042181	ketone biosynthetic process	1	9	0.363559
GO:0042816	vitamin B6 metabolic process	1	9	0.363559
GO:0042819	vitamin B6 biosynthetic process	1	9	0.363559
GO:0042822	pyridoxal phosphate metabolic process	1	9	0.363559
GO:0042823	pyridoxal phosphate biosynthetic process	1	9	0.363559
GO:0043254	regulation of protein complex assembly	1	9	0.363559
GO:0046184	aldehyde biosynthetic process	1	9	0.363559
GO:0051493	regulation of cytoskeleton organization	1	9	0.363559
GO:1901661	quinone metabolic process	1	9	0.363559
GO:1901663	quinone biosynthetic process	1	9	0.363559
GO:0006813	potassium ion transport	2	26	0.365996
GO:0044270	cellular nitrogen compound catabolic process	4	63	0.372058
GO:0006323	DNA packaging	3	45	0.379471
GO:0006099	tricarboxylic acid cycle	2	27	0.38378
GO:0006101	citrate metabolic process	2	27	0.38378
GO:0009060	aerobic respiration	2	27	0.38378
GO:0009892	negative regulation of metabolic process	2	27	0.38378
GO:0071704	organic substance metabolic process	472	9557	0.387521
GO:0044255	cellular lipid metabolic process	25	477	0.39121
GO:0007010	cytoskeleton organization	4	65	0.394531
GO:0007051	spindle organization	1	10	0.394734
GO:0030041	actin filament polymerization	1	10	0.394734
GO:0042176	regulation of protein catabolic process	1	10	0.394734
GO:0044087	regulation of cellular component biogenesis	1	10	0.394734
GO:0051225	spindle assembly	1	10	0.394734
GO:0051188	cofactor biosynthetic process	7	123	0.397166
GO:0006284	base-excision repair	2	28	0.401345
GO:0006576	cellular biogenic amine metabolic process	4	66	0.405724
GO:0044106	cellular amine metabolic process	4	66	0.405724
GO:0006457	protein folding	11	203	0.408846
GO:0019439	aromatic compound catabolic process	6	105	0.409271
GO:0032501	multicellular organismal process	5	86	0.413222
GO:0042254	ribosome biogenesis	5	86	0.413222
GO:0009074	aromatic amino acid family catabolic process	1	11	0.424385
GO:0009894	regulation of catabolic process	1	11	0.424385
GO:0052646	alditol phosphate metabolic process	1	11	0.424385
GO:0006352	DNA-templated transcription, initiation	3	49	0.432722
GO:0010876	lipid localization	4	69	0.439028
GO:0042546	cell wall biogenesis	4	70	0.450014
GO:0006479	protein methylation	2	31	0.452525
GO:0008213	protein alkylation	2	31	0.452525
GO:0006546	glycine catabolic process	1	12	0.452584
GO:0006817	phosphate ion transport	1	12	0.452584
GO:0009071	serine family amino acid catabolic process	1	12	0.452584
GO:0042168	heme metabolic process	1	12	0.452584
GO:0043647	inositol phosphate metabolic process	1	12	0.452584
GO:0046834	lipid phosphorylation	1	12	0.452584
GO:0046854	phosphatidylinositol phosphorylation	1	12	0.452584
GO:0051301	cell division	1	12	0.452584
GO:0090501	RNA phosphodiester bond hydrolysis	1	12	0.452584
GO:0071840	cellular component organization or biogenesis	34	675	0.456985
GO:0009664	plant-type cell wall organization	3	52	0.471537
GO:0010383	cell wall polysaccharide metabolic process	3	52	0.471537
GO:0010410	hemicellulose metabolic process	3	52	0.471537
GO:0071669	plant-type cell wall organization or biogenesis	3	52	0.471537
GO:0006526	arginine biosynthetic process	1	13	0.479404
GO:0006821	chloride transport	1	13	0.479404
GO:0033043	regulation of organelle organization	1	13	0.479404
GO:0043543	protein acylation	1	13	0.479404
GO:0051235	maintenance of location	1	13	0.479404
GO:0006470	protein dephosphorylation	2	33	0.485226
GO:0034660	ncRNA metabolic process	10	197	0.499425
GO:0000375	RNA splicing, via transesterification reactions	2	34	0.501116
GO:0000377	RNA splicing, via transesterification reactions with bulged adenosine as nucleophile	2	34	0.501116
GO:0000398	mRNA splicing, via spliceosome	2	34	0.501116
GO:0072350	tricarboxylic acid metabolic process	2	34	0.501116
GO:1901606	alpha-amino acid catabolic process	2	34	0.501116
GO:0000105	histidine biosynthetic process	1	14	0.504912
GO:0006241	CTP biosynthetic process	1	14	0.504912
GO:0006547	histidine metabolic process	1	14	0.504912
GO:0009095	aromatic amino acid family biosynthetic process, prephenate pathway	1	14	0.504912
GO:0009148	pyrimidine nucleoside triphosphate biosynthetic process	1	14	0.504912
GO:0009208	pyrimidine ribonucleoside triphosphate metabolic process	1	14	0.504912
GO:0009209	pyrimidine ribonucleoside triphosphate biosynthetic process	1	14	0.504912
GO:0009218	pyrimidine ribonucleotide metabolic process	1	14	0.504912
GO:0009220	pyrimidine ribonucleotide biosynthetic process	1	14	0.504912
GO:0009396	folic acid-containing compound biosynthetic process	1	14	0.504912
GO:0042439	ethanolamine-containing compound metabolic process	1	14	0.504912
GO:0046036	CTP metabolic process	1	14	0.504912
GO:0046132	pyrimidine ribonucleoside biosynthetic process	1	14	0.504912
GO:0046134	pyrimidine nucleoside biosynthetic process	1	14	0.504912
GO:0046470	phosphatidylcholine metabolic process	1	14	0.504912
GO:0052803	imidazole-containing compound metabolic process	1	14	0.504912
GO:0097164	ammonium ion metabolic process	2	35	0.516685
GO:0000289	nuclear-transcribed mRNA poly(A) tail shortening	1	15	0.529172
GO:0006771	riboflavin metabolic process	1	15	0.529172
GO:0007005	mitochondrion organization	1	15	0.529172
GO:0009231	riboflavin biosynthetic process	1	15	0.529172
GO:0009262	deoxyribonucleotide metabolic process	1	15	0.529172
GO:0016571	histone methylation	1	15	0.529172
GO:0017038	protein import	1	15	0.529172
GO:0042726	flavin-containing compound metabolic process	1	15	0.529172
GO:0042727	flavin-containing compound biosynthetic process	1	15	0.529172
GO:0048856	anatomical structure development	1	15	0.529172
GO:0090305	nucleic acid phosphodiester bond hydrolysis	1	15	0.529172
GO:1901136	carbohydrate derivative catabolic process	2	36	0.531928
GO:0015698	inorganic anion transport	3	57	0.53335
GO:0016579	protein deubiquitination	3	57	0.53335
GO:0009063	cellular amino acid catabolic process	2	37	0.546839
GO:0000288	nuclear-transcribed mRNA catabolic process, deadenylation-dependent decay	1	16	0.552244
GO:0006213	pyrimidine nucleoside metabolic process	1	16	0.552244
GO:0006597	spermine biosynthetic process	1	16	0.552244
GO:0006760	folic acid-containing compound metabolic process	1	16	0.552244
GO:0007059	chromosome segregation	1	16	0.552244
GO:0008215	spermine metabolic process	1	16	0.552244
GO:0009832	plant-type cell wall biogenesis	1	16	0.552244
GO:0010215	cellulose microfibril organization	1	16	0.552244
GO:0015693	magnesium ion transport	1	16	0.552244
GO:0016049	cell growth	1	16	0.552244
GO:0016458	gene silencing	1	16	0.552244
GO:0022618	ribonucleoprotein complex assembly	1	16	0.552244
GO:0030198	extracellular matrix organization	1	16	0.552244
GO:0031047	gene silencing by RNA	1	16	0.552244
GO:0040007	growth	1	16	0.552244
GO:0042559	pteridine-containing compound biosynthetic process	1	16	0.552244
GO:0043062	extracellular structure organization	1	16	0.552244
GO:0046131	pyrimidine ribonucleoside metabolic process	1	16	0.552244
GO:0070726	cell wall assembly	1	16	0.552244
GO:0071668	plant-type cell wall assembly	1	16	0.552244
GO:0071103	DNA conformation change	3	59	0.556908
GO:0072594	establishment of protein localization to organelle	2	38	0.561415
GO:1901361	organic cyclic compound catabolic process	5	102	0.563315
GO:0070646	protein modification by small protein removal	3	60	0.568416
GO:0071826	ribonucleoprotein complex subunit organization	1	17	0.574187
GO:0016043	cellular component organization	26	543	0.576147
GO:0006996	organelle organization	14	295	0.586695
GO:0006778	porphyrin-containing compound metabolic process	2	40	0.589548
GO:0006511	ubiquitin-dependent protein catabolic process	7	148	0.591531
GO:0019941	modification-dependent protein catabolic process	7	148	0.591531
GO:0043632	modification-dependent macromolecule catabolic process	7	148	0.591531
GO:0006525	arginine metabolic process	1	18	0.595056
GO:0008202	steroid metabolic process	1	18	0.595056
GO:0009147	pyrimidine nucleoside triphosphate metabolic process	1	18	0.595056
GO:0031347	regulation of defense response	1	18	0.595056
GO:0042558	pteridine-containing compound metabolic process	1	18	0.595056
GO:0044036	cell wall macromolecule metabolic process	3	63	0.601811
GO:0048583	regulation of response to stimulus	2	41	0.603103
GO:0006397	mRNA processing	4	85	0.603436
GO:0006396	RNA processing	13	278	0.607829
GO:0009072	aromatic amino acid family metabolic process	3	64	0.612557
GO:0010498	proteasomal protein catabolic process	1	19	0.614904
GO:0015994	chlorophyll metabolic process	1	19	0.614904
GO:0043161	proteasome-mediated ubiquitin-dependent protein catabolic process	1	19	0.614904
GO:0016054	organic acid catabolic process	2	42	0.616316
GO:0046395	carboxylic acid catabolic process	2	42	0.616316
GO:0006869	lipid transport	3	65	0.623107
GO:0006399	tRNA metabolic process	7	153	0.626664
GO:0006289	nucleotide-excision repair	1	20	0.63378
GO:0006900	membrane budding	1	20	0.63378
GO:0006901	vesicle coating	1	20	0.63378
GO:0006913	nucleocytoplasmic transport	1	20	0.63378
GO:0008216	spermidine metabolic process	1	20	0.63378
GO:0008295	spermidine biosynthetic process	1	20	0.63378
GO:0010629	negative regulation of gene expression	1	20	0.63378
GO:0048268	clathrin coat assembly	1	20	0.63378
GO:0051169	nuclear transport	1	20	0.63378
GO:0070925	organelle assembly	1	20	0.63378
GO:0016569	covalent chromatin modification	2	44	0.641723
GO:0016570	histone modification	2	44	0.641723
GO:1901615	organic hydroxy compound metabolic process	3	67	0.643611
GO:0009987	cellular process	554	11391	0.647163
GO:0000956	nuclear-transcribed mRNA catabolic process	1	21	0.651733
GO:0032259	methylation	3	69	0.663314
GO:0006605	protein targeting	2	46	0.665785
GO:1902580	single-organism cellular localization	2	46	0.665785
GO:0006612	protein targeting to membrane	1	22	0.668806
GO:0006613	cotranslational protein targeting to membrane	1	22	0.668806
GO:0006614	SRP-dependent cotranslational protein targeting to membrane	1	22	0.668806
GO:0016050	vesicle organization	1	22	0.668806
GO:0019751	polyol metabolic process	1	22	0.668806
GO:0045047	protein targeting to ER	1	22	0.668806
GO:0051128	regulation of cellular component organization	1	22	0.668806
GO:0072599	establishment of protein localization to endoplasmic reticulum	1	22	0.668806
GO:0016071	mRNA metabolic process	5	115	0.669435
GO:0006486	protein glycosylation	3	70	0.672865
GO:0043413	macromolecule glycosylation	3	70	0.672865
GO:0033365	protein localization to organelle	2	47	0.677319
GO:0034655	nucleobase-containing compound catabolic process	2	47	0.677319
GO:0006629	lipid metabolic process	30	656	0.678689
GO:0006596	polyamine biosynthetic process	1	23	0.685043
GO:0016226	iron-sulfur cluster assembly	1	23	0.685043
GO:0031163	metallo-sulfur cluster assembly	1	23	0.685043
GO:0006081	cellular aldehyde metabolic process	2	48	0.688527
GO:0016568	chromatin modification	2	48	0.688527
GO:1901565	organonitrogen compound catabolic process	3	72	0.691365
GO:0006066	alcohol metabolic process	2	49	0.699412
GO:0043414	macromolecule methylation	2	49	0.699412
GO:0006402	mRNA catabolic process	1	24	0.700486
GO:0010605	negative regulation of macromolecule metabolic process	1	24	0.700486
GO:0008152	metabolic process	563	11608	0.703557
GO:0051716	cellular response to stimulus	30	664	0.70378
GO:0006518	peptide metabolic process	46	1004	0.705065
GO:0006400	tRNA modification	1	25	0.715172
GO:0006544	glycine metabolic process	1	25	0.715172
GO:0009312	oligosaccharide biosynthetic process	2	51	0.720235
GO:0070647	protein modification by small protein conjugation or removal	9	214	0.726313
GO:0008154	actin polymerization or depolymerization	1	26	0.729139
GO:0048285	organelle fission	1	26	0.729139
GO:0072525	pyridine-containing compound biosynthetic process	1	26	0.729139
GO:1901617	organic hydroxy compound biosynthetic process	1	26	0.729139
GO:0008654	phospholipid biosynthetic process	2	52	0.730183
GO:0044257	cellular protein catabolic process	7	170	0.73241
GO:0051603	proteolysis involved in cellular protein catabolic process	7	170	0.73241
GO:0043603	cellular amide metabolic process	47	1037	0.733981
GO:0030163	protein catabolic process	8	194	0.739243
GO:0009100	glycoprotein metabolic process	3	78	0.742111
GO:0009101	glycoprotein biosynthetic process	3	78	0.742111
GO:0006595	polyamine metabolic process	1	27	0.742422
GO:0007015	actin filament organization	1	27	0.742422
GO:0030029	actin filament-based process	1	27	0.742422
GO:0030036	actin cytoskeleton organization	1	27	0.742422
GO:0035556	intracellular signal transduction	15	351	0.742694
GO:0006412	translation	44	978	0.745391
GO:0061024	membrane organization	2	54	0.749179
GO:0070085	glycosylation	3	79	0.749889
GO:0050790	regulation of catalytic activity	1	28	0.755055
GO:0033013	tetrapyrrole metabolic process	2	55	0.758239
GO:0043604	amide biosynthetic process	45	1006	0.760825
GO:0043043	peptide biosynthetic process	44	985	0.761676
GO:0044702	single organism reproductive process	2	56	0.767014
GO:0006401	RNA catabolic process	1	29	0.767068
GO:0065009	regulation of molecular function	1	29	0.767068
GO:0032446	protein modification by small protein conjugation	6	154	0.771079
GO:0006644	phospholipid metabolic process	5	131	0.774641
GO:0009084	glutamine family amino acid biosynthetic process	1	30	0.778494
GO:0009247	glycolipid biosynthetic process	1	30	0.778494
GO:0070972	protein localization to endoplasmic reticulum	1	31	0.789359
GO:0006575	cellular modified amino acid metabolic process	2	59	0.791694
GO:0044265	cellular macromolecule catabolic process	8	206	0.795956
GO:0051276	chromosome organization	6	159	0.796514
GO:0019684	photosynthesis, light reaction	32	742	0.79826
GO:0006664	glycolipid metabolic process	1	32	0.799693
GO:0006779	porphyrin-containing compound biosynthetic process	1	32	0.799693
GO:0046467	membrane lipid biosynthetic process	1	32	0.799693
GO:0070838	divalent metal ion transport	1	32	0.799693
GO:0072511	divalent inorganic cation transport	1	32	0.799693
GO:0072657	protein localization to membrane	1	32	0.799693
GO:0090150	establishment of protein localization to membrane	1	32	0.799693
GO:1903509	liposaccharide metabolic process	1	32	0.799693
GO:0044238	primary metabolic process	434	9076	0.800417
GO:0022900	electron transport chain	32	743	0.800601
GO:0006221	pyrimidine nucleotide biosynthetic process	1	33	0.80952
GO:0046486	glycerolipid metabolic process	4	113	0.810003
GO:0042440	pigment metabolic process	2	62	0.814038
GO:0055114	oxidation-reduction process	34	793	0.814897
GO:0009309	amine biosynthetic process	1	34	0.818865
GO:0042401	cellular biogenic amine biosynthetic process	1	34	0.818865
GO:0044802	single-organism membrane organization	1	34	0.818865
GO:0000003	reproduction	2	63	0.820997
GO:0022414	reproductive process	2	63	0.820997
GO:0009698	phenylpropanoid metabolic process	1	35	0.827753
GO:0009808	lignin metabolic process	1	35	0.827753
GO:0042398	cellular modified amino acid biosynthetic process	1	35	0.827753
GO:0046271	phenylpropanoid catabolic process	1	35	0.827753
GO:0046274	lignin catabolic process	1	35	0.827753
GO:0016567	protein ubiquitination	5	142	0.830692
GO:0007165	signal transduction	20	491	0.832459
GO:0023052	signaling	20	491	0.832459
GO:0044700	single organism signaling	20	491	0.832459
GO:0044282	small molecule catabolic process	2	65	0.834216
GO:0071554	cell wall organization or biogenesis	7	192	0.835657
GO:0006979	response to oxidative stress	5	144	0.839558
GO:0006220	pyrimidine nucleotide metabolic process	1	37	0.844243
GO:1901605	alpha-amino acid metabolic process	8	220	0.849848
GO:0019748	secondary metabolic process	1	38	0.851887
GO:1902589	single-organism organelle organization	5	147	0.852139
GO:0009311	oligosaccharide metabolic process	2	68	0.852396
GO:0045017	glycerolipid biosynthetic process	1	39	0.859156
GO:0009767	photosynthetic electron transport chain	30	729	0.863219
GO:0016311	dephosphorylation	2	70	0.863486
GO:0051246	regulation of protein metabolic process	1	40	0.866069
GO:0006091	generation of precursor metabolites and energy	37	886	0.866355
GO:1902582	single-organism intracellular transport	5	152	0.871281
GO:0006643	membrane lipid metabolic process	1	41	0.872644
GO:0006650	glycerophospholipid metabolic process	3	101	0.877788
GO:0044248	cellular catabolic process	16	419	0.877959
GO:0006073	cellular glucan metabolic process	4	128	0.878395
GO:0044042	glucan metabolic process	4	128	0.878395
GO:0045229	external encapsulating structure organization	4	128	0.878395
GO:0071555	cell wall organization	4	128	0.878395
GO:0005992	trehalose biosynthetic process	1	42	0.878895
GO:0007017	microtubule-based process	5	155	0.881729
GO:0009073	aromatic amino acid family biosynthetic process	1	43	0.884841
GO:0007154	cell communication	21	539	0.887255
GO:0005991	trehalose metabolic process	1	44	0.890495
GO:0019752	carboxylic acid metabolic process	32	792	0.893342
GO:0009772	photosynthetic electron transport in photosystem II	25	635	0.895164
GO:0015979	photosynthesis	64	1499	0.895608
GO:0009064	glutamine family amino acid metabolic process	1	45	0.895871
GO:0051186	cofactor metabolic process	9	262	0.899897
GO:0016482	cytoplasmic transport	2	78	0.900609
GO:0046351	disaccharide biosynthetic process	1	46	0.900984
GO:0006418	tRNA aminoacylation for protein translation	2	79	0.904524
GO:0033014	tetrapyrrole biosynthetic process	1	47	0.905847
GO:0043038	amino acid activation	2	80	0.908295
GO:0043039	tRNA aminoacylation	2	80	0.908295
GO:0008037	cell recognition	1	48	0.91047
GO:0009856	pollination	1	48	0.91047
GO:0009875	pollen-pistil interaction	1	48	0.91047
GO:0044706	multi-multicellular organism process	1	48	0.91047
GO:0048544	recognition of pollen	1	48	0.91047
GO:0043436	oxoacid metabolic process	32	806	0.912466
GO:0009057	macromolecule catabolic process	9	268	0.913087
GO:0006082	organic acid metabolic process	32	807	0.91372
GO:0030258	lipid modification	1	49	0.914868
GO:0046488	phosphatidylinositol metabolic process	2	82	0.915421
GO:0006732	coenzyme metabolic process	7	220	0.918354
GO:0072528	pyrimidine-containing compound biosynthetic process	1	50	0.919049
GO:0044264	cellular polysaccharide metabolic process	4	142	0.921867
GO:0006414	translational elongation	1	51	0.923025
GO:0009069	serine family amino acid metabolic process	1	51	0.923025
GO:0006855	drug transmembrane transport	2	85	0.925142
GO:0015893	drug transport	2	85	0.925142
GO:0042493	response to drug	2	85	0.925142
GO:0043648	dicarboxylic acid metabolic process	1	53	0.930402
GO:1901607	alpha-amino acid biosynthetic process	4	146	0.931423
GO:0046148	pigment biosynthetic process	1	54	0.933821
GO:0006790	sulfur compound metabolic process	3	119	0.93522
GO:0044703	multi-organism reproductive process	1	55	0.937073
GO:0072527	pyrimidine-containing compound metabolic process	1	56	0.940165
GO:0042743	hydrogen peroxide metabolic process	2	91	0.941508
GO:0042744	hydrogen peroxide catabolic process	2	91	0.941508
GO:0071705	nitrogen compound transport	1	57	0.943105
GO:0030243	cellulose metabolic process	1	60	0.951088
GO:0030244	cellulose biosynthetic process	1	60	0.951088
GO:0005984	disaccharide metabolic process	1	63	0.957952
GO:0051704	multi-organism process	1	63	0.957952
GO:0005976	polysaccharide metabolic process	4	162	0.959946
GO:0009451	RNA modification	1	65	0.961985
GO:0006887	exocytosis	1	67	0.965632
GO:0071702	organic substance transport	14	442	0.972113
GO:0032940	secretion by cell	1	73	0.974606
GO:1901575	organic substance catabolic process	16	497	0.974904
GO:0072593	reactive oxygen species metabolic process	2	112	0.975881
GO:0042545	cell wall modification	1	76	0.978172
GO:0046903	secretion	1	76	0.978172
GO:0051273	beta-glucan metabolic process	1	76	0.978172
GO:0051274	beta-glucan biosynthetic process	1	76	0.978172
GO:0008652	cellular amino acid biosynthetic process	4	181	0.979458
GO:0006811	ion transport	39	1064	0.980754
GO:0044272	sulfur compound biosynthetic process	1	80	0.982162
GO:0009056	catabolic process	19	593	0.98423
GO:0044712	single-organism catabolic process	8	308	0.985481
GO:0016051	carbohydrate biosynthetic process	3	159	0.985838
GO:0046907	intracellular transport	9	337	0.986005
GO:0006928	movement of cell or subcellular component	1	85	0.986141
GO:0007018	microtubule-based movement	1	85	0.986141
GO:0009250	glucan biosynthetic process	1	85	0.986141
GO:0033036	macromolecule localization	11	394	0.986985
GO:0006520	cellular amino acid metabolic process	10	373	0.989031
GO:0044262	cellular carbohydrate metabolic process	5	234	0.990674
GO:0006733	oxidoreduction coenzyme metabolic process	2	135	0.99114
GO:0006096	glycolytic process	1	94	0.991203
GO:0006757	ATP generation from ADP	1	94	0.991203
GO:0009135	purine nucleoside diphosphate metabolic process	1	94	0.991203
GO:0009179	purine ribonucleoside diphosphate metabolic process	1	94	0.991203
GO:0009185	ribonucleoside diphosphate metabolic process	1	94	0.991203
GO:0046031	ADP metabolic process	1	94	0.991203
GO:0015031	protein transport	7	302	0.99284
GO:0000271	polysaccharide biosynthetic process	1	99	0.993167
GO:0033692	cellular polysaccharide biosynthetic process	1	99	0.993167
GO:0072524	pyridine-containing compound metabolic process	2	141	0.993206
GO:0044267	cellular protein metabolic process	140	3405	0.993792
GO:0045184	establishment of protein localization	7	309	0.994304
GO:0006508	proteolysis	21	691	0.994656
GO:0006165	nucleoside diphosphate phosphorylation	1	104	0.994693
GO:0046939	nucleotide phosphorylation	1	104	0.994693
GO:0034637	cellular carbohydrate biosynthetic process	2	147	0.994798
GO:0006090	pyruvate metabolic process	1	106	0.995203
GO:0009132	nucleoside diphosphate metabolic process	1	106	0.995203
GO:0006812	cation transport	30	925	0.995507
GO:0044724	single-organism carbohydrate catabolic process	1	108	0.995665
GO:0008104	protein localization	7	320	0.996045
GO:0044710	single-organism metabolic process	150	3661	0.996158
GO:0006464	cellular protein modification process	89	2315	0.996243
GO:0036211	protein modification process	89	2315	0.996243
GO:0051649	establishment of localization in cell	10	410	0.996303
GO:0051641	cellular localization	10	429	0.997942
GO:0043412	macromolecule modification	90	2385	0.998171
GO:0006886	intracellular protein transport	4	245	0.998183
GO:0016052	carbohydrate catabolic process	1	128	0.998424
GO:0016192	vesicle-mediated transport	5	285	0.998559
GO:0019362	pyridine nucleotide metabolic process	1	130	0.998576
GO:0046496	nicotinamide nucleotide metabolic process	1	130	0.998576
GO:0005975	carbohydrate metabolic process	32	1039	0.998893
GO:0006810	transport	91	2442	0.998939
GO:0051179	localization	92	2465	0.998942
GO:1901566	organonitrogen compound biosynthetic process	66	1867	0.998991
GO:0051234	establishment of localization	91	2449	0.999053
GO:0034613	cellular protein localization	4	263	0.999115
GO:0070727	cellular macromolecule localization	4	263	0.999115
GO:1901564	organonitrogen compound metabolic process	83	2272	0.999149
GO:0007264	small GTPase mediated signal transduction	2	190	0.99926
GO:0019637	organophosphate metabolic process	31	1033	0.999292
GO:0006468	protein phosphorylation	63	1834	0.9995
GO:0044765	single-organism transport	64	1858	0.999502
GO:0044711	single-organism biosynthetic process	50	1526	0.999545
GO:0090407	organophosphate biosynthetic process	19	739	0.999606
GO:1902578	single-organism localization	64	1875	0.999641
GO:0044699	single-organism process	247	5924	0.999671
GO:0019538	protein metabolic process	154	3957	0.999795
GO:0044281	small molecule metabolic process	60	1811	0.999809
GO:0009142	nucleoside triphosphate biosynthetic process	13	601	0.999855
GO:0009201	ribonucleoside triphosphate biosynthetic process	13	601	0.999855
GO:0015985	energy coupled proton transport, down electrochemical gradient	12	571	0.999855
GO:0015986	ATP synthesis coupled proton transport	12	571	0.999855
GO:0016310	phosphorylation	67	1996	0.999864
GO:0009199	ribonucleoside triphosphate metabolic process	18	749	0.999868
GO:0009156	ribonucleoside monophosphate biosynthetic process	13	605	0.999873
GO:0009161	ribonucleoside monophosphate metabolic process	18	753	0.999883
GO:0009124	nucleoside monophosphate biosynthetic process	13	608	0.999885
GO:0009141	nucleoside triphosphate metabolic process	18	754	0.999886
GO:0009123	nucleoside monophosphate metabolic process	18	756	0.999893
GO:0044723	single-organism carbohydrate metabolic process	7	427	0.999915
GO:0046034	ATP metabolic process	17	735	0.999915
GO:0006754	ATP biosynthetic process	12	587	0.999915
GO:1901137	carbohydrate derivative biosynthetic process	18	766	0.999921
GO:0009260	ribonucleotide biosynthetic process	13	621	0.999925
GO:0046390	ribose phosphate biosynthetic process	13	621	0.999925
GO:0015672	monovalent inorganic cation transport	16	714	0.999934
GO:0009163	nucleoside biosynthetic process	13	626	0.999936
GO:0042455	ribonucleoside biosynthetic process	13	626	0.999936
GO:1901659	glycosyl compound biosynthetic process	13	626	0.999936
GO:0009144	purine nucleoside triphosphate metabolic process	17	745	0.999938
GO:0009205	purine ribonucleoside triphosphate metabolic process	17	745	0.999938
GO:0006818	hydrogen transport	14	657	0.999938
GO:0015992	proton transport	14	657	0.999938
GO:0009145	purine nucleoside triphosphate biosynthetic process	12	597	0.999939
GO:0009206	purine ribonucleoside triphosphate biosynthetic process	12	597	0.999939
GO:0009116	nucleoside metabolic process	20	833	0.999942
GO:1901657	glycosyl compound metabolic process	20	833	0.999942
GO:0009126	purine nucleoside monophosphate metabolic process	17	750	0.999946
GO:0009167	purine ribonucleoside monophosphate metabolic process	17	750	0.999946
GO:0009117	nucleotide metabolic process	21	865	0.999948
GO:0009127	purine nucleoside monophosphate biosynthetic process	12	602	0.999949
GO:0009168	purine ribonucleoside monophosphate biosynthetic process	12	602	0.999949
GO:0006753	nucleoside phosphate metabolic process	21	866	0.999949
GO:0009259	ribonucleotide metabolic process	18	785	0.999956
GO:0009165	nucleotide biosynthetic process	14	668	0.999957
GO:1901293	nucleoside phosphate biosynthetic process	14	668	0.999957
GO:1901135	carbohydrate derivative metabolic process	27	1038	0.999958
GO:0034220	ion transmembrane transport	12	610	0.999961
GO:0098655	cation transmembrane transport	12	610	0.999961
GO:0098660	inorganic ion transmembrane transport	12	610	0.999961
GO:0098662	inorganic cation transmembrane transport	12	610	0.999961
GO:1902600	hydrogen ion transmembrane transport	12	610	0.999961
GO:0006163	purine nucleotide metabolic process	18	792	0.999964
GO:0009152	purine ribonucleotide biosynthetic process	12	617	0.999969
GO:0009119	ribonucleoside metabolic process	18	797	0.999969
GO:0042451	purine nucleoside biosynthetic process	12	620	0.999972
GO:0046129	purine ribonucleoside biosynthetic process	12	620	0.999972
GO:0006164	purine nucleotide biosynthetic process	12	623	0.999975
GO:0019693	ribose phosphate metabolic process	18	806	0.999977
GO:0055085	transmembrane transport	36	1303	0.999978
GO:0009150	purine ribonucleotide metabolic process	17	781	0.99998
GO:0055086	nucleobase-containing small molecule metabolic process	22	929	0.999982
GO:0042278	purine nucleoside metabolic process	17	789	0.999984
GO:0046128	purine ribonucleoside metabolic process	17	789	0.999984
GO:0072521	purine-containing compound metabolic process	18	826	0.999988
GO:0072522	purine-containing compound biosynthetic process	12	650	0.99999
GO:0044763	single-organism cellular process	193	5018	0.999993
GO:0006796	phosphate-containing compound metabolic process	96	2949	0.999999
GO:0006793	phosphorus metabolic process	96	2955	1
GO:0008150	biological_process	728	14871	1
