# Supplementary material for: High-Quality Genome Assembly of Olea europaea subsp. cuspidata Provides Insights Into Its Resistance to Fungal Diseases in the Summer Rain Belt in East Asia
Source: Front Plant Sci. 2022 May 17;13:879822. doi: 10.3389/fpls.2022.879822 (PMC9152427; doi:10.3389/fpls.2022.879822)
Supplement: Supplementary file 12 [file Table_7.xlsx]

## Sheet: Sheet1
Table S7. Differential gene expression analysis of ‘Arbequina’.
	baseMean	log2FoldChange	lfcSE	stat	pvalue	padj
evm.model.Chr09.521	11.2119	6.89077	1.65848	4.15488	3.25463e-05	0.000450125
evm.model.Chr10.1122	10.1977	6.75302	1.87742	3.59697	0.00032195	0.00324016
evm.model.Chr23.344	8.48926	6.48852	1.85112	3.50518	0.0004563	0.00435833
evm.model.Chr20.542	8.06642	6.4148	2.05302	3.12456	0.00178068	0.0132771
evm.model.Chr03.664	7.94441	6.39309	1.84326	3.46837	0.000523626	0.00488012
evm.model.Chr04.1612	7.4989	6.31072	1.8578	3.39687	0.000681614	0.00608408
evm.model.Chr03.627	7.45086	6.30302	1.87624	3.35938	0.000781163	0.00680203
evm.model.Chr09.55	6.4387	6.09031	1.95506	3.11515	0.00183853	0.0136313
evm.model.Chr16.1405	6.1737	6.02913	1.97454	3.05344	0.00226232	0.0161229
evm.model.Chr19.891	6.08708	6.00846	2.15941	2.78245	0.00539499	0.0320132
evm.model.Chr03.1875	5.56468	5.87913	2.16747	2.71244	0.0066789	0.0377614
evm.model.Chr12.462	28.1365	5.32263	1.16216	4.57995	4.65087e-06	8.22533e-05
evm.model.Chr02.2367	13.6826	5.29479	1.47654	3.58594	0.000335866	0.00335895
evm.model.Chr04.443	8.96021	4.66645	1.60819	2.90168	0.00371167	0.0238237
evm.model.Chr08.639	10.5852	4.30917	1.53759	2.80256	0.00506994	0.030542
evm.model.Chr13.177	14.0157	4.27982	1.50218	2.84907	0.00438471	0.0272011
evm.model.Chr08.430	13.7267	4.25991	1.28841	3.30633	0.000945269	0.00795178
evm.model.Chr04.1645	16.6788	4.20421	1.37184	3.06466	0.00217919	0.0156197
evm.model.Chr20.352	12.3945	4.09211	1.4472	2.82761	0.0046897	0.0287209
evm.model.Chr17.478	14.7341	4.01391	1.51079	2.65683	0.00788797	0.0430797
evm.model.Chr22.1133	16.2412	3.91055	1.49119	2.62244	0.00873024	0.0467926
evm.model.Chr15.470	29.8077	3.50259	1.04191	3.36169	0.000774676	0.00675447
evm.model.Chr01.1245	54.266	3.49075	0.655786	5.32299	1.02073e-07	2.73404e-06
evm.model.Chr01.2788	14.255	3.45491	1.29231	2.67344	0.00750785	0.0414672
evm.model.Chr16.446	27.2668	3.37528	0.822337	4.10449	4.05199e-05	0.000544405
evm.model.Chr23.457	42.7085	3.23697	0.788231	4.10663	4.01481e-05	0.000539916
evm.model.Chr01.2570	118.913	3.07935	0.671589	4.58516	4.53636e-06	8.05135e-05
evm.model.Chr13.497	21.7657	3.02805	1.07388	2.81972	0.00480656	0.0292902
evm.model.Chr10.886	25.0103	3.02639	1.0059	3.00864	0.00262417	0.0181004
evm.model.Chr03.726	54.4704	2.91773	0.694534	4.20099	2.65752e-05	0.000377721
evm.model.Chr01.2718	22.4012	2.83753	0.787409	3.60363	0.000313803	0.00317061
evm.model.Chr10.178	130.145	2.83663	0.461519	6.14628	7.93199e-10	3.38972e-08
evm.model.Chr01.2410	75.1916	2.77864	0.481548	5.77022	7.91663e-09	2.75167e-07
evm.model.Chr04.1604	14.3352	2.72816	0.924016	2.9525	0.00315212	0.0209616
evm.model.Chr11.131	18.281	2.72805	0.847259	3.21985	0.00128258	0.0101437
evm.model.Chr01.149	66.2562	2.72408	0.627946	4.33808	1.43731e-05	0.000222465
evm.model.Chr15.399	115.328	2.67637	0.376553	7.10754	1.18131e-12	8.30589e-11
evm.model.Chr10.638	40.3909	2.67085	0.663309	4.02655	5.66013e-05	0.000726803
evm.model.Chr13.119	192.679	2.61584	0.384475	6.80366	1.01992e-11	6.18985e-10
evm.model.Chr20.1431	86.8361	2.54873	0.393578	6.47581	9.43042e-11	4.82603e-09
evm.model.Chr06.1049	98.6161	2.54715	0.401816	6.3391	2.31116e-10	1.09897e-08
evm.model.Chr16.1410	100.759	2.54392	0.736599	3.4536	0.000553155	0.00510746
evm.model.Chr03.1554	34.0434	2.48894	0.601882	4.13527	3.54544e-05	0.000485365
evm.model.Chr15.320	23.1648	2.44099	0.769987	3.17017	0.0015235	0.0116786
evm.model.Chr11.525	22.0704	2.44044	0.806247	3.02691	0.00247068	0.0172794
evm.model.Chr15.447	110.118	2.42832	0.51904	4.6785	2.88986e-06	5.39424e-05
evm.model.Chr06.1586	89.9337	2.42358	0.831472	2.9148	0.00355914	0.0230208
evm.model.Chr01.2397	96.2935	2.35437	0.512812	4.5911	4.40921e-06	7.84608e-05
evm.model.Chr01.797	39.7207	2.35035	0.59346	3.96042	7.4819e-05	0.000927177
evm.model.Chr04.707	53.6696	2.2784	0.771504	2.9532	0.00314502	0.0209344
evm.model.Chr13.829	110.923	2.27085	0.464364	4.89023	1.00716e-06	2.14471e-05
evm.model.Chr22.261	80.8072	2.23321	0.608929	3.66744	0.000244986	0.00256463
evm.model.Chr11.1662	64.1126	2.22915	0.522447	4.26676	1.98335e-05	0.000293018
evm.model.Chr02.1788	19.3306	2.21166	0.824976	2.68088	0.00734284	0.0407166
evm.model.Chr13.362	110.896	2.17083	0.369911	5.86851	4.39727e-09	1.61096e-07
evm.model.Chr04.1768	59.9441	2.11795	0.6606	3.2061	0.00134548	0.0105492
evm.model.Chr01.2379	26.5774	2.11446	0.759102	2.78548	0.00534484	0.0317892
evm.model.Chr01.2354	78.776	2.09606	0.718003	2.91929	0.00350825	0.0227759
evm.model.Chr04.62	113.748	2.09166	0.434429	4.81473	1.47398e-06	2.99365e-05
evm.model.Chr21.242	130.589	2.0543	0.375901	5.465	4.62907e-08	1.33779e-06
evm.model.Chr07.1594	20.821	2.02484	0.770142	2.62918	0.00855919	0.0460068
evm.model.Chr22.1138	69.3377	2.02109	0.753095	2.68371	0.00728109	0.0404326
evm.model.Chr22.1112	103.025	1.95831	0.396068	4.94438	7.63868e-07	1.67376e-05
evm.model.Chr11.1280	95.1788	1.95385	0.490663	3.98205	6.83229e-05	0.000854249
evm.model.Chr06.1030	106.814	1.92601	0.340703	5.65305	1.57623e-08	5.0888e-07
evm.model.Chr05.264	105.007	1.90205	0.434648	4.37608	1.20833e-05	0.000191062
evm.model.Chr09.380	153.102	1.88194	0.320458	5.87265	4.28882e-09	1.57749e-07
evm.model.Chr16.157	113.191	1.88105	0.339092	5.54731	2.90106e-08	8.81537e-07
evm.model.Chr05.44	55.4198	1.86171	0.485251	3.83658	0.000124757	0.00144508
evm.model.Chr02.1965	44.3897	1.8534	0.604577	3.06562	0.0021722	0.0155842
evm.model.Chr05.687	29.851	1.84615	0.609706	3.02794	0.00246224	0.0172334
evm.model.Chr07.1456	43.0485	1.83716	0.645452	2.84632	0.00442279	0.0273894
evm.model.Chr05.1407	141.058	1.81348	0.505581	3.58693	0.000334596	0.00334698
evm.model.Chr08.478	116.034	1.80547	0.35217	5.12668	2.94888e-07	7.16997e-06
evm.model.Chr01.490	52.4508	1.78555	0.608244	2.93558	0.0033292	0.0218585
evm.model.Chr12.1090	50.3527	1.78551	0.634245	2.81518	0.00487499	0.0296095
evm.model.Chr16.185	38.9123	1.78252	0.598462	2.9785	0.00289663	0.0196361
evm.model.Chr05.1958	592.185	1.75177	0.412024	4.25161	2.12238e-05	0.000310771
evm.model.Chr02.1783	94.2819	1.73505	0.390745	4.44035	8.98118e-06	0.000146949
evm.model.Chr06.1574	114.581	1.73386	0.441185	3.93001	8.49414e-05	0.00103319
evm.model.Chr13.1227	31.0722	1.69123	0.626325	2.70024	0.00692896	0.0389034
evm.model.Chr03.2021	48.9063	1.68276	0.629972	2.67117	0.00755869	0.0416432
evm.model.Chr11.829	83.2576	1.67685	0.515415	3.25339	0.00114037	0.00924399
evm.model.Chr04.145	94.2323	1.63786	0.455191	3.59817	0.00032046	0.00322859
evm.model.Chr13.625	36.1279	1.61794	0.592846	2.72911	0.00635055	0.036319
evm.model.Chr04.146	100.425	1.58958	0.484295	3.28225	0.00102981	0.00850855
evm.model.Chr05.740	119.482	1.57979	0.417959	3.77978	0.00015697	0.00175517
evm.model.Chr12.713	72.0376	1.55836	0.430137	3.62294	0.000291274	0.00297756
evm.model.Chr04.2030	78.721	1.55204	0.448166	3.4631	0.000533983	0.00495961
evm.model.Chr03.478	109.13	1.54813	0.431439	3.5883	0.000332845	0.00333163
evm.model.Chr02.1853	82.826	1.50314	0.50461	2.97882	0.00289357	0.0196211
evm.model.Chr03.1262	339.894	1.49917	0.32423	4.62379	3.768e-06	6.81549e-05
evm.model.Chr01.1769	50.4741	1.44884	0.557384	2.59936	0.00933987	0.0494141
evm.model.Chr01.374	61.8286	1.42555	0.451277	3.15891	0.00158358	0.0120669
evm.model.Chr17.888	450.72	1.41105	0.29886	4.72145	2.34167e-06	4.48721e-05
evm.model.Chr08.709	101.34	1.41025	0.419653	3.36051	0.000777995	0.00677957
evm.model.Chr04.1659	81.32	1.40152	0.512428	2.73505	0.00623704	0.035803
evm.model.Chr02.225	140.374	1.39067	0.415208	3.34934	0.000810041	0.00702167
evm.model.Chr23.4	242.945	1.37905	0.293495	4.69872	2.61797e-06	4.93669e-05
evm.model.Chr08.448	322.623	1.36885	0.300492	4.55535	5.22989e-06	9.12342e-05
evm.model.Chr20.894	143.59	1.35948	0.420119	3.23594	0.00121244	0.00970369
evm.model.Chr11.17	242.734	1.35293	0.459016	2.94745	0.00320407	0.0212181
evm.model.Chr17.106	623.646	1.35148	0.307979	4.3882	1.14292e-05	0.000181654
evm.model.Chr04.675	99.0462	1.34876	0.399822	3.37339	0.000742484	0.0065256
evm.model.Chr13.395	118.227	1.34778	0.366035	3.68211	0.000231308	0.00244586
evm.model.Chr21.269	160.284	1.31101	0.335806	3.90406	9.45913e-05	0.0011347
evm.model.Chr03.1198	60.9164	1.29846	0.479124	2.71006	0.00672708	0.0379965
evm.model.Chr18.28	54.2258	1.28819	0.480661	2.68003	0.00736147	0.0407864
evm.model.Chr05.1038	69.0645	1.2544	0.439948	2.85125	0.00435482	0.0270776
evm.model.Chr20.377	150.407	1.24011	0.386027	3.2125	0.00131586	0.0103677
evm.model.Chr02.1394	119.58	1.19989	0.441962	2.71492	0.00662909	0.0375357
evm.model.Chr20.258	126.787	1.19599	0.358064	3.34014	0.000837363	0.00720032
evm.model.Chr03.833	68.6209	1.19339	0.418813	2.84945	0.00437952	0.0271799
evm.model.Chr06.460	81.4029	1.18674	0.417771	2.84065	0.00450224	0.0277956
evm.model.Chr17.542	86.8384	1.10651	0.371623	2.97751	0.002906	0.019691
evm.model.Chr05.676	156.754	1.0711	0.353196	3.0326	0.00242453	0.0170393
evm.model.Chr15.957	128.772	1.05823	0.295519	3.58093	0.000342373	0.00341515
evm.model.Chr13.418	174.618	-1.06486	0.320151	-3.32611	0.000880681	0.00750703
evm.model.Chr17.360	244.515	-1.11942	0.390301	-2.8681	0.00412939	0.0259877
evm.model.Chr20.1583	427.219	-1.14336	0.394993	-2.89464	0.00379591	0.024253
evm.model.Chr08.278	117.967	-1.17255	0.352623	-3.32521	0.000883512	0.00752699
evm.model.Chr13.932	150.188	-1.17392	0.303556	-3.86724	0.000110076	0.00129026
evm.model.Chr21.804	82.1159	-1.21309	0.37763	-3.21237	0.00131642	0.0103702
evm.model.Chr06.978	273.389	-1.22544	0.47219	-2.59523	0.00945289	0.0498504
evm.model.Chr12.1034	225.871	-1.23464	0.369344	-3.34278	0.000829435	0.00714414
evm.model.Chr15.1149	95.595	-1.25146	0.449241	-2.78571	0.00534109	0.0317772
evm.model.Chr18.688	105.367	-1.26515	0.486886	-2.59845	0.0093647	0.0494998
evm.model.Chr03.23	99.0701	-1.27765	0.445837	-2.86573	0.00416049	0.0261442
evm.model.Chr15.473	80.5779	-1.30923	0.390163	-3.35561	0.000791896	0.00687848
evm.model.Chr20.1711	248.66	-1.31731	0.281884	-4.67325	2.96465e-06	5.51376e-05
evm.model.Chr01.1729	76.2176	-1.32189	0.398941	-3.3135	0.000921362	0.00778902
evm.model.Chr03.767	91.7768	-1.32937	0.435968	-3.04924	0.00229421	0.0163099
evm.model.Chr21.447	123.307	-1.33485	0.414163	-3.22302	0.00126849	0.0100494
evm.model.Chr01.2979	318.164	-1.36034	0.289983	-4.69111	2.7173e-06	5.10937e-05
evm.model.Chr06.450	88.3417	-1.37161	0.397112	-3.45397	0.000552389	0.00510282
evm.model.Chr03.855	87.7629	-1.42439	0.456681	-3.11901	0.00181461	0.01348
evm.model.Chr13.1387	63.6456	-1.47124	0.49772	-2.95596	0.00311694	0.0207784
evm.model.Chr13.427	41.0245	-1.47532	0.566712	-2.6033	0.0092332	0.0489599
evm.model.Chr03.2067	155.183	-1.63302	0.421043	-3.87852	0.000105092	0.00123971
evm.model.Chr16.1133	172.444	-1.70249	0.641741	-2.65292	0.00797977	0.0434769
evm.model.Chr01.2722	134.668	-1.74892	0.576314	-3.03466	0.00240805	0.0169545
evm.model.Chr14.341	55.1251	-1.75942	0.625066	-2.81477	0.00488116	0.0296352
evm.model.Chr07.855	292.823	-1.77552	0.474277	-3.74364	0.000181373	0.00198851
evm.model.Chr04.732	319.156	-1.77885	0.368266	-4.83034	1.36298e-06	2.79948e-05
evm.model.Chr02.973	181.506	-1.79926	0.3635	-4.94983	7.428e-07	1.63147e-05
evm.model.Chr06.1741	46.6338	-1.80306	0.619518	-2.91042	0.00360938	0.0232935
evm.model.Chr08.1520	54.4965	-1.84151	0.449769	-4.09434	4.23368e-05	0.000564607
evm.model.Chr06.894	105.89	-1.84235	0.486769	-3.78486	0.000153798	0.00172562
evm.model.Chr20.314	93.8226	-1.85252	0.461977	-4.00998	6.07243e-05	0.000771583
evm.model.Chr09.1008	31.8701	-1.91781	0.709704	-2.70227	0.00688676	0.0386994
evm.model.Chr04.1994	76.7941	-1.92531	0.503305	-3.82533	0.000130599	0.00150293
evm.model.Chr03.1818	111.855	-1.93538	0.723067	-2.67662	0.00743686	0.041144
evm.model.Chr15.276	31.8605	-1.93701	0.74382	-2.60414	0.00921049	0.0488866
evm.model.Chr20.1705	21.201	-1.97773	0.736529	-2.6852	0.00724859	0.0402973
evm.model.Chr02.303	18.2314	-1.98895	0.754978	-2.63444	0.0084276	0.0454212
evm.model.Chr19.122	91.0149	-1.98895	0.711552	-2.79523	0.00518622	0.0310984
evm.model.Chr14.314	82.796	-1.99108	0.714331	-2.78734	0.0053143	0.0316729
evm.model.Chr08.1013	20.2931	-2.00105	0.760937	-2.62972	0.00854546	0.0459463
evm.model.Chr14.261	25.7462	-2.00223	0.6819	-2.93625	0.00332203	0.0218176
evm.model.Chr18.1038	85.5403	-2.00958	0.654233	-3.07165	0.00212878	0.0153455
evm.model.Chr17.635	17.9302	-2.02573	0.750827	-2.698	0.00697566	0.039118
evm.model.Chr12.867	116.217	-2.03556	0.543557	-3.74489	0.00018047	0.00198128
evm.model.Chr08.1547	33.4285	-2.12175	0.672969	-3.15282	0.00161701	0.012259
evm.model.Chr14.1178	53.0726	-2.16178	0.555665	-3.89044	0.000100064	0.00118952
evm.model.Chr11.1209	43.3327	-2.16928	0.531104	-4.08449	4.41746e-05	0.000586671
evm.model.Chr07.958	63.8824	-2.17389	0.507785	-4.28113	1.85949e-05	0.000278104
evm.model.Chr12.31	38.2323	-2.17889	0.75165	-2.89881	0.00374585	0.0239964
evm.model.Chr01.550	27.4675	-2.20089	0.814509	-2.7021	0.00689024	0.0387143
evm.model.Chr17.439	38.6502	-2.22036	0.828043	-2.68145	0.00733037	0.0406719
evm.model.Chr05.553	73.1061	-2.24149	0.568279	-3.94434	8.00213e-05	0.00098293
evm.model.Chr16.1303	61.7599	-2.25645	0.819172	-2.75455	0.00587729	0.0341703
evm.model.Chr01.1145	19.1303	-2.29566	0.782791	-2.93266	0.00336072	0.0220091
evm.model.Chr14.1218	87.8659	-2.33838	0.580049	-4.03135	5.54567e-05	0.000714692
evm.model.Chr11.398	46.0625	-2.34925	0.772806	-3.0399	0.00236655	0.0167159
evm.model.Chr07.352	59.2684	-2.36863	0.893087	-2.65219	0.00799719	0.043545
evm.model.Chr11.1037	170.825	-2.40008	0.414958	-5.7839	7.29901e-09	2.56796e-07
evm.model.Chr06.722	52.8412	-2.41713	0.55732	-4.33705	1.44409e-05	0.00022327
evm.model.Chr01.1524	26.1152	-2.47586	0.941387	-2.63001	0.00853824	0.0459155
evm.model.Chr17.1196	40.1078	-2.47877	0.79234	-3.12842	0.00175749	0.013136
evm.model.Chr01.1759	53.2459	-2.52115	0.722509	-3.48944	0.000484041	0.00457685
evm.model.Chr03.883	21.7464	-2.55151	0.76232	-3.34704	0.0008168	0.00706831
evm.model.Chr03.1897	28.2327	-2.57447	0.911969	-2.82298	0.0047579	0.0290552
evm.model.Chr19.999	55.5716	-2.59117	0.608155	-4.26071	2.03778e-05	0.000299714
evm.model.Chr07.410	65.8778	-2.59714	0.714724	-3.63376	0.000279321	0.00286935
evm.model.Chr08.893	56.9404	-2.64044	0.981586	-2.68997	0.00714574	0.0398633
evm.model.Chr14.1118	35.2567	-2.67867	1.00249	-2.67203	0.00753938	0.0415716
evm.model.Chr03.803	47.0177	-2.71522	0.583608	-4.65248	3.27971e-06	6.02203e-05
evm.model.Chr14.233	22.7519	-2.71823	0.946905	-2.87064	0.00409638	0.025794
evm.model.Chr06.206	89.5651	-2.74414	0.839011	-3.27069	0.00107286	0.00879915
evm.model.Chr04.775	45.4964	-2.78884	1.05471	-2.64419	0.00818871	0.0443618
evm.model.Chr23.157	44.1952	-2.79574	0.890544	-3.13937	0.00169314	0.0127563
evm.model.Chr02.337	24.5409	-2.80206	0.891246	-3.14399	0.00166663	0.0125751
evm.model.Chr05.1921	44.5401	-2.8669	0.689274	-4.15931	3.19215e-05	0.000443211
evm.model.Chr01.313	39.7863	-2.86917	0.798614	-3.59269	0.000327284	0.00328738
evm.model.Chr02.287	37.6364	-2.87238	1.05595	-2.72019	0.00652451	0.0370748
evm.model.Chr04.1825	41.4257	-3.01011	1.04682	-2.8755	0.00403393	0.0254913
evm.model.Chr21.1056	50.3356	-3.09257	0.594043	-5.20597	1.92987e-07	4.84872e-06
evm.model.Chr01.2805	49.5479	-3.24631	0.685663	-4.73455	2.19538e-06	4.24391e-05
evm.model.Chr01.3031	33.7283	-3.25135	1.21876	-2.66775	0.00763601	0.0419589
evm.model.Chr03.647	16.6384	-3.28022	1.2161	-2.69732	0.00698999	0.0391697
evm.model.Chr23.382	56.404	-3.2888	0.571907	-5.75058	8.8936e-09	3.05122e-07
evm.model.Chr11.1705	38.5992	-3.38627	0.950855	-3.56129	0.000369043	0.00363946
evm.model.Chr03.907	57.5374	-3.3887	0.991798	-3.41672	0.000633801	0.00572307
evm.model.Chr03.755	117.884	-3.47704	0.73303	-4.74338	2.10185e-06	4.09227e-05
evm.model.Chr07.81	14.2677	-3.61045	1.13669	-3.17629	0.00149169	0.0114817
evm.model.Chr11.855	32.411	-3.71621	1.33137	-2.79128	0.00525008	0.0313997
evm.model.Chr11.1131	47.1379	-3.85599	0.964372	-3.99845	6.3758e-05	0.00080503
evm.model.Chr01.575	21.7011	-3.95553	1.01074	-3.91352	9.09609e-05	0.00109829
evm.model.Chr19.794	79.4999	-3.97088	0.728292	-5.45233	4.97153e-08	1.42162e-06
evm.model.Chr02.829	17.9612	-4.02108	1.37717	-2.91981	0.00350247	0.0227468
evm.model.Chr06.581	21.0483	-4.10088	1.38834	-2.95381	0.00313878	0.0209066
evm.model.Chr19.440	13.4509	-4.31509	1.39832	-3.08591	0.00202929	0.0147576
evm.model.Chr05.92	34.9448	-4.32489	1.35589	-3.18969	0.00142423	0.0110517
evm.model.Chr18.631	98.9131	-4.37358	0.651015	-6.71808	1.84129e-11	1.07503e-09
evm.model.Chr02.1809	65.0933	-4.48405	1.17057	-3.83064	0.00012781	0.00147415
evm.model.Chr07.1333	27.855	-4.48742	1.35682	-3.3073	0.000941984	0.00793427
evm.model.Chr05.1621	7.70385	-4.49655	1.69569	-2.65176	0.00800735	0.0435795
evm.model.Chr04.1785	7.30655	-4.51882	1.65688	-2.72731	0.0063854	0.0364642
evm.model.Chr03.1591	16.3136	-4.56425	1.75614	-2.59902	0.00934904	0.0494537
evm.model.Chr21.812	20.761	-4.7297	1.27457	-3.71082	0.000206585	0.00222007
evm.model.Chr23.912	27.3465	-4.73884	1.37701	-3.44141	0.000578702	0.0053013
evm.model.Chr01.2442	18.3327	-4.7519	1.32654	-3.58217	0.000340757	0.00340049
evm.model.Chr11.765	19.8694	-4.87385	1.43643	-3.39304	0.000691218	0.0061524
evm.model.Chr12.30	5.46455	-4.95554	1.83534	-2.70006	0.00693269	0.0389196
evm.model.Chr03.671	19.572	-4.97894	1.5011	-3.31686	0.000910354	0.00770945
evm.model.Chr11.155	40.6077	-5.0916	1.30109	-3.91332	9.10372e-05	0.00109893
evm.model.Chr05.1311	44.3812	-5.28853	1.0352	-5.10872	3.24344e-07	7.78763e-06
evm.model.Chr10.179	5.49995	-5.96547	2.08298	-2.86392	0.00418436	0.0262347
evm.model.Chr19.146	5.61804	-5.99671	2.05788	-2.91402	0.00356804	0.0230655
evm.model.Chr07.1817	5.85152	-6.0548	2.08454	-2.90462	0.00367698	0.0236405
evm.model.Chr11.183	6.3098	-6.16411	2.0476	-3.0104	0.00260906	0.0180366
evm.model.Chr08.695	6.37049	-6.17736	2.00808	-3.07625	0.00209623	0.0151689
evm.model.Chr09.379	6.68463	-6.24709	2.11286	-2.9567	0.0031095	0.0207408
evm.model.Chr16.99	6.83428	-6.27922	1.87718	-3.34503	0.000822725	0.00710315
evm.model.Chr03.189	6.88946	-6.29033	1.95876	-3.21139	0.00132094	0.0103918
evm.model.Chr03.1213	6.9796	-6.30975	2.00651	-3.14464	0.00166293	0.0125534
evm.model.Chr04.604	7.32158	-6.37878	1.90675	-3.34537	0.000821727	0.00709896
evm.model.Chr06.75	7.69678	-6.45061	1.86244	-3.46353	0.000533134	0.00495472
evm.model.Chr08.1837	8.5419	-6.60098	1.81508	-3.63674	0.000276107	0.00283824
evm.model.Chr01.2884	9.45163	-6.74672	2.08044	-3.24293	0.00118306	0.00952314
evm.model.Chr22.477	9.88222	-6.81143	1.73514	-3.92557	8.65242e-05	0.00104994
evm.model.Chr18.1027	10.4412	-6.89052	2.01056	-3.42717	0.000609915	0.00554429
evm.model.Chr10.1387	11.6633	-7.05013	1.80452	-3.90693	9.34771e-05	0.00112309
evm.model.Chr10.1579	14.1788	-7.33204	1.84085	-3.98297	6.80587e-05	0.000851638
evm.model.Chr10.364	19.4913	-7.79113	1.54977	-5.02727	4.97513e-07	1.14679e-05
evm.model.Chr18.1012	216.069	-8.41938	0.821183	-10.2527	1.15033e-24	3.68456e-22
evm.model.Chr08.1788	34.3095	-8.60679	1.57358	-5.46957	4.5112e-08	1.30865e-06
evm.model.Chr05.204	34.4009	-8.61069	1.53528	-5.60855	2.04025e-08	6.38862e-07
