# Supplementary material for: High-Quality Genome Assembly of Olea europaea subsp. cuspidata Provides Insights Into Its Resistance to Fungal Diseases in the Summer Rain Belt in East Asia
Source: Front Plant Sci. 2022 May 17;13:879822. doi: 10.3389/fpls.2022.879822 (PMC9152427; doi:10.3389/fpls.2022.879822)
Supplement: Supplementary file 13 [file Table_8.xlsx]

## Sheet: Sheet1
Table S8. Differential gene expression analysis of ‘Arbosana’.
	baseMean	log2FoldChange	lfcSE	stat	pvalue	padj
evm.model.Chr07.1408	52.5007	9.16105	1.32892	6.89358	5.44057e-12	1.41555e-10
evm.model.Chr15.283	51.9127	9.14219	1.30372	7.01241	2.34251e-12	6.37677e-11
evm.model.Chr21.380	38.5606	8.7162	1.69531	5.14135	2.72774e-07	3.55854e-06
evm.model.Chr03.435	29.6124	8.33245	1.74603	4.77222	1.82207e-06	2.01851e-05
evm.model.Chr18.1219	21.3155	7.85843	1.53971	5.10383	3.32856e-07	4.27164e-06
evm.model.Chr02.1579	18.3523	7.64291	1.51258	5.05291	4.35139e-07	5.46215e-06
evm.model.Chr23.385	18.3069	7.63783	1.64333	4.64777	3.35542e-06	3.51691e-05
evm.model.Chr18.976	15.3126	7.38512	1.86295	3.96421	7.3638e-05	0.000567418
evm.model.Chr02.1730	14.1392	7.26987	1.73201	4.19736	2.70039e-05	0.000231054
evm.model.Chr14.991	11.4827	6.96792	1.60677	4.3366	1.44703e-05	0.000131483
evm.model.Chr20.504	10.7746	6.87733	1.6484	4.17212	3.01782e-05	0.000254837
evm.model.Chr06.636	9.40256	6.67724	2.67476	2.49639	0.0125466	0.047997
evm.model.Chr01.2202	7.79033	6.40799	1.77219	3.61585	0.000299364	0.00196956
evm.model.Chr05.1686	6.89417	6.22923	1.81563	3.43088	0.00060162	0.00362054
evm.model.Chr01.2610	6.65578	6.17911	1.81072	3.41251	0.000643683	0.00383742
evm.model.Chr02.140	6.46673	6.14223	1.97241	3.11408	0.00184522	0.00959873
evm.model.Chr02.215	5.45673	5.89512	1.95754	3.0115	0.00259961	0.0128831
evm.model.Chr12.700	4.95534	5.75397	1.97578	2.91226	0.00358826	0.0169756
evm.model.Chr15.356	4.94821	5.75202	1.96808	2.92265	0.00347065	0.0164991
evm.model.Chr15.1274	4.89158	5.73236	2.17597	2.63439	0.00842892	0.0345776
evm.model.Chr04.1664	4.61753	5.64997	2.09402	2.69815	0.00697262	0.0295499
evm.model.Chr12.1452	4.40373	5.58717	2.1054	2.65374	0.00796054	0.0329968
evm.model.Chr09.521	4.20482	5.51576	2.09216	2.6364	0.00837912	0.0344006
evm.model.Chr01.622	19.3776	4.96636	1.63399	3.0394	0.00237046	0.0118958
evm.model.Chr13.1504	28.1162	4.90936	1.26267	3.88807	0.000101043	0.000751803
evm.model.Chr11.817	22.4973	4.57176	1.23993	3.68711	0.000226812	0.0015404
evm.model.Chr12.714	57.3572	4.39883	0.983594	4.4722	7.74189e-06	7.48667e-05
evm.model.Chr05.49	14.8478	4.33338	1.59898	2.71008	0.00672662	0.0286983
evm.model.Chr08.1267	6.50067	4.3161	1.64919	2.61709	0.00886818	0.0361051
evm.model.Chr15.943	46.8897	4.26964	0.954665	4.4724	7.7348e-06	7.48137e-05
evm.model.Chr23.105	13.674	4.20744	1.61314	2.60823	0.00910119	0.036867
evm.model.Chr01.1727	30.7143	4.15786	0.858667	4.84223	1.28389e-06	1.46454e-05
evm.model.Chr01.2695	11.4646	4.15507	1.40411	2.95921	0.00308429	0.0149146
evm.model.Chr15.509	31.3101	4.07023	1.42486	2.85659	0.00428222	0.0196906
evm.model.Chr23.362	40.2873	4.03881	1.45849	2.76917	0.00561993	0.0247067
evm.model.Chr07.1954	26.899	3.98736	1.09705	3.63462	0.00027839	0.00184489
evm.model.Chr23.127	8.49616	3.93333	1.55618	2.52755	0.011486	0.0445778
evm.model.Chr03.2056	32.2408	3.67935	1.02684	3.58318	0.000339434	0.00220081
evm.model.Chr20.932	184.144	3.62225	1.01946	3.55311	0.000380712	0.00242715
evm.model.Chr01.2827	17.1219	3.60949	1.18019	3.05839	0.00222527	0.0112644
evm.model.Chr14.976	187.713	3.49327	0.386289	9.04316	1.52208e-19	8.4957e-18
evm.model.Chr20.370	31.6617	3.34767	1.01824	3.2877	0.00101009	0.00568846
evm.model.Chr02.853	11.9935	3.23393	1.22736	2.63487	0.00841701	0.0345409
evm.model.Chr11.1547	73.4951	3.2228	0.57019	5.65215	1.58452e-08	2.54833e-07
evm.model.Chr04.1178	53.6975	2.93689	1.17235	2.50514	0.0122403	0.0470106
evm.model.Chr02.646	19.4281	2.90067	0.965425	3.00455	0.00265976	0.0131391
evm.model.Chr23.176	64.1334	2.86257	1.00821	2.83926	0.00452178	0.0205815
evm.model.Chr01.2625	21.9604	2.86249	1.10238	2.59665	0.00941388	0.0378697
evm.model.Chr23.993	38.6525	2.84156	0.579176	4.90621	9.28551e-07	1.09077e-05
evm.model.Chr13.624	15.5085	2.80252	1.12274	2.49615	0.0125549	0.0480246
evm.model.Chr08.779	18.2183	2.79686	0.902328	3.0996	0.00193781	0.0100109
evm.model.Chr10.1271	58.6959	2.73345	0.495414	5.5175	3.43861e-08	5.25051e-07
evm.model.Chr22.1133	67.1697	2.57531	0.613596	4.19709	2.70371e-05	0.000231295
evm.model.Chr14.1079	110.007	2.51694	0.36872	6.82617	8.72144e-12	2.21951e-10
evm.model.Chr09.884	73.6165	2.50989	0.699261	3.58934	0.000331516	0.00215488
evm.model.Chr17.385	25.0454	2.45474	0.718375	3.41708	0.000632973	0.00378278
evm.model.Chr21.321	20.1601	2.32693	0.653019	3.56334	0.000366161	0.0023492
evm.model.Chr08.634	57.4954	2.30141	0.664466	3.46356	0.000533085	0.00325786
evm.model.Chr08.424	29.5611	2.24029	0.721994	3.10292	0.00191618	0.00991795
evm.model.Chr01.258	36.859	2.19238	0.634427	3.45568	0.000548905	0.00334487
evm.model.Chr22.261	55.7713	2.13397	0.484828	4.40149	1.07511e-05	0.000100473
evm.model.Chr15.1177	79.1044	2.12351	0.505768	4.19858	2.6859e-05	0.000229983
evm.model.Chr19.799	37.002	2.07991	0.587594	3.53971	0.000400571	0.00253741
evm.model.Chr08.995	47.774	2.07786	0.637841	3.25765	0.00112338	0.00624632
evm.model.Chr11.1667	44.908	2.07447	0.62178	3.33634	0.000848895	0.0048927
evm.model.Chr06.1816	89.5473	2.07284	0.511458	4.0528	5.06085e-05	0.000406468
evm.model.Chr10.1004	103.155	2.07094	0.436004	4.74981	2.03606e-06	2.23428e-05
evm.model.Chr15.180	122.06	2.06339	0.610649	3.379	0.000727489	0.00427294
evm.model.Chr07.954	44.3081	2.037	0.45276	4.49907	6.82504e-06	6.69049e-05
evm.model.Chr16.1410	81.7299	2.0217	0.530821	3.80863	0.000139739	0.0010056
evm.model.Chr01.440	45.2396	1.99755	0.512237	3.89967	9.63247e-05	0.000720614
evm.model.Chr05.1522	90.4076	1.97497	0.531153	3.71826	0.000200597	0.00138372
evm.model.Chr09.653	49.6559	1.95474	0.700448	2.7907	0.00525942	0.0233627
evm.model.Chr15.430	74.7555	1.93681	0.400952	4.83052	1.36177e-06	1.54428e-05
evm.model.Chr02.2233	35.3084	1.87236	0.526598	3.55558	0.000377145	0.0024064
evm.model.Chr17.842	43.8986	1.87148	0.474141	3.94709	7.91071e-05	0.00060455
evm.model.Chr17.958	46.5477	1.86376	0.543862	3.4269	0.000610522	0.00366795
evm.model.Chr06.1049	89.0679	1.85845	0.393448	4.72348	2.31842e-06	2.51328e-05
evm.model.Chr01.1788	48.0752	1.85681	0.425136	4.36756	1.25641e-05	0.000115632
evm.model.Chr18.755	49.9595	1.82981	0.537213	3.40612	0.000658924	0.00391774
evm.model.Chr20.1679	47.1944	1.81107	0.434525	4.16794	3.07371e-05	0.000259086
evm.model.Chr13.753	137.33	1.80487	0.378403	4.76969	1.84506e-06	2.04058e-05
evm.model.Chr12.301	22.9648	1.7983	0.706095	2.54682	0.0108709	0.0426173
evm.model.Chr15.201	100.92	1.79485	0.37227	4.82135	1.42587e-06	1.61147e-05
evm.model.Chr20.1714	50.7747	1.78505	0.611098	2.92106	0.0034884	0.016574
evm.model.Chr03.793	66.777	1.75425	0.485591	3.61261	0.000303135	0.00199101
evm.model.Chr06.1586	140.736	1.74926	0.416088	4.20405	2.6218e-05	0.000224909
evm.model.Chr01.2061	236.913	1.74523	0.325155	5.36736	7.9896e-08	1.14406e-06
evm.model.Chr02.578	87.0888	1.73722	0.602389	2.88389	0.00392797	0.0183089
evm.model.Chr01.2162	75.5835	1.72327	0.402771	4.27853	1.88131e-05	0.000167154
evm.model.Chr17.239	81.6973	1.67919	0.429138	3.91294	9.11779e-05	0.000686529
evm.model.Chr03.1980	40.7277	1.64899	0.577241	2.85668	0.00428098	0.0196879
evm.model.Chr07.1164	42.872	1.61976	0.60392	2.68208	0.00731661	0.0307805
evm.model.Chr14.631	22.9762	1.61388	0.601688	2.68226	0.00731262	0.0307721
evm.model.Chr03.839	33.9728	1.61194	0.626592	2.57255	0.0100951	0.0401104
evm.model.Chr20.258	102.43	1.59919	0.552178	2.89615	0.00377769	0.0177149
evm.model.Chr04.787	89.848	1.5797	0.433871	3.64093	0.000271652	0.00180512
evm.model.Chr13.1174	45.3653	1.56843	0.460612	3.40509	0.000661418	0.00393005
evm.model.Chr18.52	113.947	1.56494	0.619124	2.52766	0.0114824	0.0445676
evm.model.Chr05.1597	46.0399	1.56012	0.553578	2.81824	0.00482874	0.0217551
evm.model.Chr20.894	59.6092	1.55916	0.583081	2.67401	0.00749507	0.0314006
evm.model.Chr11.1542	75.0953	1.55372	0.526778	2.94947	0.00318319	0.0153228
evm.model.Chr03.84	117.238	1.55322	0.282364	5.50079	3.78101e-08	5.73006e-07
evm.model.Chr22.812	140.44	1.54739	0.393518	3.9322	8.41727e-05	0.00063854
evm.model.Chr02.921	109.2	1.5438	0.54288	2.84372	0.00445904	0.0203338
evm.model.Chr04.146	85.3707	1.53898	0.439383	3.5026	0.000460733	0.0028743
evm.model.Chr13.926	92.4934	1.52906	0.314218	4.86625	1.13738e-06	1.31003e-05
evm.model.Chr08.785	95.179	1.50686	0.344597	4.37283	1.22646e-05	0.000113053
evm.model.Chr19.540	44.3854	1.50247	0.544166	2.76105	0.00576152	0.0252338
evm.model.Chr01.2868	114.575	1.50086	0.329802	4.55078	5.34468e-06	5.373e-05
evm.model.Chr09.1153	50.8527	1.49748	0.591203	2.53294	0.0113109	0.0440305
evm.model.Chr18.1353	25.823	1.48457	0.580096	2.55919	0.0104917	0.0413749
evm.model.Chr01.2410	59.4113	1.47444	0.458024	3.21913	0.00128582	0.00701526
evm.model.Chr04.145	59.7724	1.46652	0.402214	3.64612	0.000266232	0.00177622
evm.model.Chr01.119	29.0883	1.45247	0.557201	2.60673	0.00914121	0.0370001
evm.model.Chr23.457	28.544	1.45001	0.537984	2.69527	0.00703317	0.0297658
evm.model.Chr23.753	36.1739	1.44267	0.570039	2.53082	0.0113796	0.0442459
evm.model.Chr04.97	87.0032	1.43855	0.441263	3.26007	0.00111386	0.00619928
evm.model.Chr15.294	102.654	1.43533	0.388478	3.69475	0.000220106	0.00150034
evm.model.Chr11.293	88.5742	1.42168	0.342185	4.1547	3.25708e-05	0.000273358
evm.model.Chr11.75	313.338	1.41618	0.286304	4.94641	7.55934e-07	9.06556e-06
evm.model.Chr22.1112	115.008	1.41567	0.384091	3.68576	0.000228018	0.00154701
evm.model.Chr12.565	74.7644	1.39258	0.337951	4.12065	3.778e-05	0.000312504
evm.model.Chr05.571	108.204	1.3454	0.446417	3.01378	0.00258014	0.0128098
evm.model.Chr10.1605	72.7315	1.34303	0.377077	3.56168	0.000368496	0.00236158
evm.model.Chr21.242	115.062	1.34152	0.27125	4.94568	7.58791e-07	9.09512e-06
evm.model.Chr01.2414	136.882	1.32624	0.351251	3.77575	0.000159524	0.00113186
evm.model.Chr08.591	144.363	1.30782	0.306065	4.27302	1.92847e-05	0.000170887
evm.model.Chr13.924	36.6752	1.30188	0.500238	2.60253	0.00925395	0.0373621
evm.model.Chr01.3158	201.72	1.29175	0.378453	3.41325	0.000641933	0.00382944
evm.model.Chr08.702	133.498	1.29116	0.300418	4.29788	1.72436e-05	0.000154418
evm.model.Chr21.263	94.7153	1.29091	0.408046	3.16365	0.00155805	0.00828943
evm.model.Chr09.677	128.834	1.28055	0.263677	4.85649	1.19484e-06	1.37204e-05
evm.model.Chr07.1587	71.6028	1.27963	0.425548	3.00701	0.0026383	0.0130442
evm.model.Chr05.631	109.285	1.27575	0.30039	4.24696	2.16689e-05	0.000189771
evm.model.Chr02.1853	130.59	1.27298	0.436791	2.91439	0.0035639	0.0168723
evm.model.Chr04.1768	72.2347	1.26854	0.351384	3.61012	0.000306052	0.00200877
evm.model.Chr05.249	65.2455	1.26853	0.336265	3.77242	0.000161674	0.00114415
evm.model.Chr10.178	132.206	1.23966	0.304563	4.07029	4.69541e-05	0.000380071
evm.model.Chr07.1107	71.02	1.23587	0.429603	2.87677	0.00401771	0.0186747
evm.model.Chr09.1267	240.778	1.23494	0.223742	5.51946	3.40048e-08	5.1957e-07
evm.model.Chr02.1111	67.9034	1.22866	0.459796	2.6722	0.00753565	0.0315365
evm.model.Chr08.784	93.2059	1.21105	0.378267	3.20159	0.00136672	0.00739418
evm.model.Chr03.478	192.219	1.19056	0.268852	4.42832	9.49705e-06	8.99868e-05
evm.model.Chr03.1262	330.85	1.17618	0.156738	7.50416	6.18241e-14	2.06058e-12
evm.model.Chr19.346	169.542	1.16523	0.257325	4.52825	5.94753e-06	5.90751e-05
evm.model.Chr06.1689	83.786	1.15762	0.447554	2.58655	0.00969422	0.0387661
evm.model.Chr15.109	72.0078	1.14027	0.365138	3.12285	0.00179111	0.00936334
evm.model.Chr11.326	139.279	1.13587	0.380531	2.98495	0.00283623	0.013887
evm.model.Chr18.159	89.5707	1.13479	0.417019	2.72119	0.00650477	0.0279235
evm.model.Chr12.713	35.933	1.13421	0.451798	2.51044	0.0120581	0.0464222
evm.model.Chr02.1266	112.684	1.12308	0.307218	3.65564	0.000256541	0.00171797
evm.model.Chr20.1116	105.628	1.11904	0.365158	3.06453	0.00218013	0.0110655
evm.model.Chr13.119	215.235	1.1151	0.289768	3.84825	0.000118963	0.000871741
evm.model.Chr04.1185	115.344	1.10702	0.347134	3.18904	0.00142744	0.00768159
evm.model.Chr21.139	227.937	1.10648	0.228388	4.84474	1.26774e-06	1.44754e-05
evm.model.Chr22.874	120.737	1.10002	0.411303	2.67447	0.00748464	0.0313693
evm.model.Chr19.154	74.9249	1.09228	0.398454	2.7413	0.00611961	0.0265569
evm.model.Chr03.2003	183.279	1.09055	0.279869	3.89665	9.75325e-05	0.000728946
evm.model.Chr01.2580	256.181	1.07988	0.245886	4.39179	1.12423e-05	0.000104563
evm.model.Chr06.1030	105.264	1.07463	0.394577	2.72349	0.00645954	0.0277601
evm.model.Chr02.1645	134.952	1.06713	0.394078	2.70793	0.00677048	0.0288563
evm.model.Chr09.1277	171.041	1.06057	0.286546	3.70122	0.000214567	0.00146732
evm.model.Chr15.257	229.228	1.05791	0.387699	2.72869	0.00635865	0.0273847
evm.model.Chr16.157	96.0102	1.05168	0.332145	3.16633	0.00154374	0.00822463
evm.model.Chr11.437	77.4217	1.04737	0.337784	3.10071	0.00193057	0.00997799
evm.model.Chr03.1502	486.726	1.03448	0.182912	5.65565	1.55256e-08	2.50212e-07
evm.model.Chr03.952	186.692	1.02723	0.224923	4.56701	4.94733e-06	5.01474e-05
evm.model.Chr05.1296	90.6185	1.00614	0.396755	2.53591	0.0112154	0.0437468
evm.model.Chr23.606	223.007	1.00491	0.195375	5.14352	2.6964e-07	3.52062e-06
evm.model.Chr11.675	165.031	1.0046	0.293161	3.4268	0.000610743	0.0036688
evm.model.Chr02.794	131.046	-1.006	0.307315	-3.27352	0.00106217	0.00593865
evm.model.Chr06.894	102.657	-1.0204	0.302696	-3.37104	0.00074884	0.0043845
evm.model.Chr13.1725	169.048	-1.03766	0.330469	-3.13995	0.00168975	0.00889652
evm.model.Chr10.855	311.256	-1.04395	0.289931	-3.60068	0.000317392	0.00207438
evm.model.Chr04.1238	79.8941	-1.05596	0.417146	-2.5314	0.0113607	0.0441855
evm.model.Chr01.390	228.834	-1.10268	0.294786	-3.7406	0.000183578	0.00127815
evm.model.Chr05.74	123.039	-1.10688	0.370028	-2.99134	0.00277752	0.0136354
evm.model.Chr13.1712	68.391	-1.10707	0.439379	-2.51962	0.0117481	0.0453943
evm.model.Chr02.977	89.27	-1.11546	0.389727	-2.86215	0.00420776	0.0194107
evm.model.Chr13.1469	260.253	-1.11736	0.336169	-3.3238	0.000887984	0.00509274
evm.model.Chr05.1065	219.984	-1.13064	0.269635	-4.19321	2.75039e-05	0.000234943
evm.model.Chr07.192	43.7739	-1.14062	0.431616	-2.64266	0.00822571	0.0338965
evm.model.Chr10.979	106.147	-1.14196	0.387333	-2.94827	0.00319559	0.0153729
evm.model.Chr07.1000	162.296	-1.15333	0.291916	-3.95089	7.78608e-05	0.000596104
evm.model.Chr06.998	75.0328	-1.16094	0.399762	-2.90408	0.00368336	0.0173619
evm.model.Chr19.714	61.5929	-1.16293	0.428858	-2.7117	0.00669394	0.0285941
evm.model.Chr10.1011	89.1214	-1.16851	0.383654	-3.04573	0.00232113	0.0116751
evm.model.Chr11.561	51.615	-1.17419	0.436185	-2.69196	0.00710341	0.0300003
evm.model.Chr13.1157	85.1591	-1.17855	0.411081	-2.86695	0.00414446	0.0191719
evm.model.Chr17.405	119.439	-1.18899	0.304195	-3.90863	9.28212e-05	0.00069766
evm.model.Chr04.1063	160.607	-1.19276	0.438711	-2.71878	0.00655239	0.0281046
evm.model.Chr08.1397	218.271	-1.19306	0.331822	-3.59547	0.000323804	0.00210947
evm.model.Chr07.1068	69.6863	-1.1952	0.480532	-2.48725	0.0128735	0.0490341
evm.model.unChr66.10	94.2969	-1.20272	0.34456	-3.49059	0.000481959	0.00298623
evm.model.Chr18.381	336.816	-1.20589	0.240201	-5.02034	5.15808e-07	6.34793e-06
evm.model.Chr04.304	144.07	-1.22223	0.342247	-3.5712	0.000355351	0.00228711
evm.model.Chr03.2053	56.7694	-1.22598	0.478212	-2.56368	0.010357	0.0409653
evm.model.Chr01.2722	96.9247	-1.23353	0.336744	-3.66311	0.000249167	0.00167365
evm.model.Chr03.2067	179.241	-1.25161	0.426237	-2.93643	0.00332013	0.0158865
evm.model.Chr21.233	69.6189	-1.25299	0.445688	-2.81135	0.00493335	0.0221363
evm.model.Chr21.735	93.3185	-1.25734	0.327922	-3.83426	0.000125944	0.000917254
evm.model.Chr11.1037	76.8593	-1.26956	0.347429	-3.65415	0.000258039	0.00172626
evm.model.Chr06.574	158.621	-1.2723	0.37667	-3.37775	0.000730816	0.00428977
evm.model.Chr08.278	124.263	-1.28069	0.311294	-4.11409	3.88712e-05	0.00032056
evm.model.Chr04.1462	290.074	-1.28758	0.316497	-4.06821	4.73758e-05	0.000383285
evm.model.Chr21.416	127.572	-1.29056	0.272552	-4.73508	2.18967e-06	2.38539e-05
evm.model.Chr21.161	123.946	-1.30006	0.50139	-2.59291	0.00951663	0.038184
evm.model.Chr02.1593	89.0496	-1.30635	0.34314	-3.80706	0.00014063	0.00101131
evm.model.Chr09.682	89.9531	-1.3201	0.399883	-3.30121	0.000962686	0.00546855
evm.model.Chr23.382	45.613	-1.34034	0.426258	-3.14444	0.00166407	0.00878417
evm.model.Chr05.494	63.9857	-1.34502	0.507678	-2.64935	0.00806476	0.0333693
evm.model.Chr16.306	637.023	-1.34809	0.327017	-4.1224	3.74945e-05	0.000310695
evm.model.Chr17.1398	81.0473	-1.35629	0.438127	-3.09565	0.0019638	0.0101261
evm.model.Chr08.1569	253.541	-1.36305	0.265586	-5.13222	2.8634e-07	3.7209e-06
evm.model.Chr08.1422	34.635	-1.3699	0.543014	-2.52277	0.0116436	0.0450727
evm.model.Chr07.1753	42.6287	-1.37171	0.494332	-2.77488	0.00552215	0.024339
evm.model.Chr13.1718	61.6514	-1.38078	0.503959	-2.73986	0.00614653	0.026646
evm.model.unChr66.5	66.6772	-1.38346	0.543225	-2.54676	0.0108728	0.0426212
evm.model.Chr02.171	61.7421	-1.38411	0.422462	-3.27631	0.00105175	0.00588734
evm.model.Chr18.452	75.8493	-1.38979	0.413916	-3.35765	0.00078607	0.00457598
evm.model.Chr04.1361	59.8593	-1.41163	0.559849	-2.52145	0.0116874	0.0452045
evm.model.Chr06.1758	88.5893	-1.41954	0.41068	-3.45657	0.0005471	0.00333518
evm.model.Chr10.834	236.593	-1.42173	0.27272	-5.21316	1.85647e-07	2.49469e-06
evm.model.Chr04.1198	80.1567	-1.42218	0.47606	-2.9874	0.00281357	0.0137949
evm.model.Chr13.1999	36.9392	-1.43052	0.53092	-2.69442	0.00705121	0.0298259
evm.model.Chr09.624	97.8719	-1.43576	0.364091	-3.94341	8.03308e-05	0.000612492
evm.model.Chr06.1048	39.3768	-1.4389	0.477112	-3.01586	0.00256247	0.0127347
evm.model.Chr18.986	74.3286	-1.44772	0.402105	-3.60035	0.000317788	0.00207667
evm.model.Chr11.360	37.2608	-1.4488	0.538617	-2.68985	0.00714841	0.0301684
evm.model.Chr14.501	60.4822	-1.45421	0.503033	-2.89089	0.00384151	0.0179653
evm.model.Chr17.340	35.4019	-1.45429	0.511648	-2.84236	0.00447803	0.0204044
evm.model.Chr06.381	113.886	-1.46605	0.368252	-3.9811	6.85974e-05	0.000532638
evm.model.Chr01.2309	130.76	-1.4744	0.388192	-3.79812	0.000145795	0.00104289
evm.model.Chr18.688	104.139	-1.47552	0.323958	-4.55465	5.24722e-06	5.2853e-05
evm.model.Chr20.138	81.9393	-1.47796	0.395988	-3.73233	0.000189713	0.00131672
evm.model.Chr02.1581	47.814	-1.48077	0.521933	-2.83709	0.00455271	0.0206959
evm.model.Chr19.1187	249.402	-1.48127	0.408388	-3.62712	0.0002866	0.00189363
evm.model.Chr18.839	29.8779	-1.49814	0.603309	-2.48321	0.0130205	0.0494638
evm.model.Chr19.1005	84.6602	-1.51667	0.488825	-3.10268	0.00191778	0.00992508
evm.model.Chr14.468	72.164	-1.52109	0.425108	-3.57813	0.00034606	0.00223595
evm.model.Chr02.1819	28.9558	-1.5233	0.568128	-2.68126	0.00733459	0.0308505
evm.model.Chr01.2796	186.676	-1.52837	0.431835	-3.53924	0.000401285	0.00254124
evm.model.Chr22.1066	416.947	-1.54077	0.262515	-5.86925	4.37767e-09	7.64038e-08
evm.model.Chr14.310	100.033	-1.54209	0.314994	-4.89561	9.80005e-07	1.14428e-05
evm.model.Chr14.37	63.3704	-1.56798	0.551024	-2.84557	0.00443313	0.0202434
evm.model.Chr06.275	63.7202	-1.57763	0.591312	-2.66801	0.00763012	0.0318487
evm.model.Chr01.1475	40.767	-1.59503	0.483352	-3.29994	0.000967055	0.00548867
evm.model.Chr02.200	49.2822	-1.59977	0.551957	-2.89835	0.00375126	0.0176212
evm.model.Chr19.1341	73.6526	-1.60424	0.518158	-3.09604	0.00196126	0.0101152
evm.model.Chr06.1181	30.6325	-1.61098	0.572835	-2.81229	0.00491902	0.0220848
evm.model.Chr10.321	87.359	-1.61202	0.502971	-3.205	0.00135062	0.00731903
evm.model.Chr01.2880	38.1361	-1.61832	0.647859	-2.49795	0.0124913	0.0478149
evm.model.Chr12.5	93.1926	-1.62519	0.42045	-3.86537	0.000110923	0.00081857
evm.model.Chr19.1186	97.7301	-1.65304	0.483284	-3.42042	0.000625244	0.00374189
evm.model.Chr04.1799	56.0745	-1.65745	0.66008	-2.51099	0.0120393	0.0463689
evm.model.Chr01.2230	25.9571	-1.65872	0.632273	-2.62342	0.00870515	0.0355321
evm.model.Chr03.23	237.969	-1.67943	0.258167	-6.50523	7.75764e-11	1.72745e-09
evm.model.Chr10.328	117.294	-1.68243	0.394783	-4.26165	2.02921e-05	0.000179063
evm.model.Chr07.207	109.926	-1.68416	0.362538	-4.64546	3.39312e-06	3.55322e-05
evm.model.Chr13.1526	53.0813	-1.71444	0.581593	-2.94783	0.00320009	0.0153897
evm.model.Chr22.1	53.5106	-1.71821	0.439302	-3.91122	9.18308e-05	0.000691109
evm.model.Chr21.48	33.7456	-1.72448	0.588882	-2.9284	0.00340713	0.0162476
evm.model.Chr03.907	85.6927	-1.73774	0.369029	-4.70896	2.48987e-06	2.67916e-05
evm.model.Chr01.1759	55.4982	-1.74362	0.414027	-4.21136	2.53834e-05	0.000218475
evm.model.Chr12.792	44.1143	-1.74385	0.554755	-3.14346	0.00166962	0.00880846
evm.model.Chr17.460	58.6495	-1.7483	0.494265	-3.53717	0.000404436	0.00255736
evm.model.Chr12.862	90.8739	-1.75292	0.544983	-3.21646	0.00129782	0.00707243
evm.model.Chr15.585	40.7748	-1.75484	0.461486	-3.80259	0.00014319	0.00102734
evm.model.Chr06.1027	119.625	-1.76593	0.452383	-3.90363	9.47611e-05	0.000710517
evm.model.Chr05.604	29.3321	-1.77601	0.656654	-2.70464	0.00683786	0.0290955
evm.model.Chr03.1190	63.4473	-1.77604	0.554996	-3.20009	0.00137387	0.00742854
evm.model.Chr05.1784	29.6517	-1.77837	0.695148	-2.55827	0.0105195	0.0414682
evm.model.Chr08.1136	32.7382	-1.78568	0.671958	-2.65744	0.00787376	0.0327034
evm.model.Chr09.52	114.703	-1.7952	0.501127	-3.58233	0.000340544	0.00220677
evm.model.Chr08.1165	51.1665	-1.80312	0.540108	-3.33844	0.000842508	0.00486372
evm.model.Chr07.687	34.8372	-1.81717	0.522075	-3.48067	0.000500171	0.00308468
evm.model.Chr02.2332	35.0719	-1.83786	0.515875	-3.5626	0.000367199	0.00235505
evm.model.Chr02.1830	69.6557	-1.84056	0.594793	-3.09445	0.00197179	0.0101628
evm.model.Chr09.599	27.3288	-1.84446	0.71017	-2.59721	0.00939837	0.0378277
evm.model.Chr01.394	33.052	-1.86069	0.700214	-2.65731	0.0078766	0.0327101
evm.model.Chr14.1184	43.9329	-1.87264	0.604907	-3.09575	0.00196314	0.0101238
evm.model.Chr06.1459	29.3167	-1.87926	0.669544	-2.80677	0.00500406	0.0223952
evm.model.Chr07.1318	53.827	-1.87955	0.561035	-3.35016	0.00080766	0.0046864
evm.model.Chr21.108	31.8699	-1.88051	0.599437	-3.13712	0.00170615	0.00897166
evm.model.Chr08.1286	43.0473	-1.88163	0.501001	-3.75574	0.000172829	0.0012133
evm.model.Chr21.1175	25.6558	-1.88382	0.604346	-3.11713	0.00182621	0.00952009
evm.model.Chr02.166	22.1677	-1.88769	0.665148	-2.838	0.00453976	0.0206508
evm.model.Chr06.1403	69.5138	-1.89104	0.386197	-4.89658	9.75177e-07	1.14036e-05
evm.model.Chr06.172	84.4733	-1.89475	0.464545	-4.07873	4.52826e-05	0.000368272
evm.model.Chr02.1747	118.644	-1.89835	0.578594	-3.28097	0.00103451	0.00580565
evm.model.Chr09.1198	80.1807	-1.91516	0.399127	-4.79836	1.59969e-06	1.79007e-05
evm.model.Chr16.1133	50.8686	-1.91726	0.559618	-3.42601	0.000612526	0.0036767
evm.model.Chr01.2187	52.6098	-1.95162	0.636551	-3.06593	0.00216992	0.0110299
evm.model.Chr22.952	59.9999	-1.95843	0.625303	-3.13197	0.00173635	0.00910686
evm.model.Chr08.1599	155.416	-2.02071	0.292918	-6.89855	5.25366e-12	1.36999e-10
evm.model.Chr11.1741	48.862	-2.02658	0.631379	-3.20976	0.00132846	0.00721068
evm.model.Chr23.177	126.124	-2.02841	0.42208	-4.80574	1.54178e-06	1.73069e-05
evm.model.Chr23.517	31.2219	-2.04327	0.819549	-2.49316	0.012661	0.0483511
evm.model.Chr14.20	157.757	-2.06392	0.536035	-3.85034	0.000117955	0.000865036
evm.model.Chr21.538	20.6451	-2.06938	0.747761	-2.76744	0.00564991	0.0248198
evm.model.Chr15.1008	17.7484	-2.08644	0.762617	-2.7359	0.00622102	0.0268966
evm.model.Chr17.311	21.5559	-2.08747	0.778871	-2.68013	0.00735941	0.030941
evm.model.Chr12.777	28.676	-2.11962	0.781861	-2.71099	0.00670827	0.0286413
evm.model.Chr06.914	28.161	-2.1198	0.773981	-2.73883	0.00616588	0.0267081
evm.model.Chr11.144	67.9203	-2.14675	0.538448	-3.98691	6.69388e-05	0.000520803
evm.model.Chr03.1135	78.4795	-2.1544	0.52504	-4.1033	4.07296e-05	0.000334462
evm.model.Chr11.1131	40.9072	-2.15788	0.540755	-3.99048	6.59384e-05	0.000513793
evm.model.Chr02.333	55.5799	-2.17815	0.581706	-3.74442	0.000180811	0.00126191
evm.model.Chr07.823	71.0159	-2.21442	0.427022	-5.18572	2.15185e-07	2.8594e-06
evm.model.Chr06.1775	86.8134	-2.21596	0.335649	-6.60202	4.05594e-11	9.40554e-10
evm.model.Chr18.631	100.127	-2.21771	0.500416	-4.43174	9.34765e-06	8.87702e-05
evm.model.Chr11.303	54.9432	-2.23636	0.509363	-4.3905	1.13089e-05	0.000105077
evm.model.Chr04.205	42.594	-2.24718	0.665753	-3.3754	0.000737089	0.00432277
evm.model.Chr07.1846	97.2194	-2.25062	0.488748	-4.60486	4.12741e-06	4.25414e-05
evm.model.Chr08.1239	41.4347	-2.27567	0.754852	-3.01472	0.00257217	0.0127756
evm.model.Chr02.846	39.3472	-2.27847	0.742656	-3.06801	0.00215492	0.0109597
evm.model.Chr15.228	76.4907	-2.28173	0.496677	-4.594	4.34837e-06	4.4621e-05
evm.model.Chr21.529	25.0159	-2.28179	0.61837	-3.69001	0.000224246	0.00152476
evm.model.Chr23.350	39.9685	-2.2818	0.723056	-3.15577	0.00160073	0.00848548
evm.model.Chr14.341	177.627	-2.28394	0.370955	-6.15691	7.41771e-10	1.4491e-08
evm.model.Chr06.1741	146.625	-2.28401	0.617278	-3.70013	0.000215492	0.00147277
evm.model.Chr01.1576	19.7949	-2.2975	0.736963	-3.11753	0.00182374	0.00951039
evm.model.Chr13.1595	27.7314	-2.3034	0.741106	-3.10806	0.0018832	0.00977116
evm.model.Chr19.572	33.1196	-2.31661	0.705063	-3.28568	0.00101735	0.00572244
evm.model.Chr23.164	25.8402	-2.33911	0.624527	-3.74541	0.000180101	0.00125771
evm.model.Chr01.940	68.383	-2.34308	0.575622	-4.07052	4.69081e-05	0.000379832
evm.model.Chr05.865	21.0703	-2.34476	0.723771	-3.23964	0.0011968	0.0066001
evm.model.Chr09.1591	26.8677	-2.35538	0.674381	-3.49266	0.000478235	0.00296592
evm.model.Chr04.582	23.7554	-2.36724	0.73675	-3.21308	0.00131319	0.00714367
evm.model.Chr10.886	77.1531	-2.37303	0.815457	-2.91006	0.00361357	0.0170797
evm.model.Chr04.775	39.1121	-2.38902	0.518873	-4.60425	4.13957e-06	4.26572e-05
evm.model.Chr01.799	19.6733	-2.42318	0.807706	-3.00008	0.00269907	0.0133065
evm.model.Chr02.46	50.5356	-2.42382	0.671828	-3.60779	0.000308811	0.00202513
evm.model.Chr08.1695	29.1803	-2.44796	0.576375	-4.24717	2.16492e-05	0.000189634
evm.model.Chr19.796	187.435	-2.45021	0.423644	-5.78367	7.30897e-09	1.23782e-07
evm.model.Chr08.282	62.7266	-2.45314	0.477037	-5.14245	2.71185e-07	3.5398e-06
evm.model.Chr20.624	51.3583	-2.46201	0.723584	-3.40252	0.000667677	0.00396116
evm.model.Chr06.976	55.263	-2.46607	0.579929	-4.25237	2.11521e-05	0.0001857
evm.model.Chr05.1745	16.7875	-2.46831	0.939906	-2.62612	0.00863639	0.0352979
evm.model.Chr13.525	34.2697	-2.47713	0.575625	-4.30338	1.6821e-05	0.000150983
evm.model.Chr22.1142	33.0712	-2.49891	0.651591	-3.8351	0.000125514	0.000914697
evm.model.Chr05.356	150.816	-2.50719	0.49686	-5.04606	4.51008e-07	5.62792e-06
evm.model.Chr02.1561	39.3917	-2.51536	0.589056	-4.27015	1.9534e-05	0.000172898
evm.model.Chr01.630	19.3681	-2.51981	0.787837	-3.19839	0.00138197	0.00746802
evm.model.Chr07.1057	59.2857	-2.52293	0.558771	-4.51513	6.32776e-06	6.24118e-05
evm.model.Chr13.1387	65.3242	-2.52465	0.409134	-6.17072	6.79796e-10	1.33702e-08
evm.model.Chr21.1076	13.7083	-2.56501	0.83165	-3.08425	0.00204068	0.0104633
evm.model.Chr22.618	29.0748	-2.60172	1.03071	-2.52421	0.0115958	0.0449291
evm.model.Chr07.1636	63.081	-2.64617	0.57368	-4.61262	3.97626e-06	4.11842e-05
evm.model.Chr01.2390	22.3266	-2.67086	1.03627	-2.57739	0.00995494	0.0396348
evm.model.Chr01.2102	30.8232	-2.68633	1.02743	-2.61462	0.00893265	0.0363108
evm.model.Chr09.783	33.6837	-2.69342	0.683807	-3.93886	8.18704e-05	0.000623108
evm.model.Chr06.1393	54.5425	-2.72528	0.56921	-4.78783	1.68592e-06	1.87888e-05
evm.model.Chr16.344	24.5797	-2.7345	0.750244	-3.64481	0.000267593	0.00178223
evm.model.Chr23.570	40.5038	-2.74401	0.716594	-3.82924	0.000128542	0.000934567
evm.model.Chr01.1150	63.6361	-2.749	0.970102	-2.83372	0.00460097	0.0208834
evm.model.Chr12.406	15.9364	-2.77263	0.838975	-3.30478	0.000950517	0.00540735
evm.model.Chr04.963	10.8297	-2.87346	1.14282	-2.51435	0.0119253	0.0459946
evm.model.Chr08.1682	21.8249	-2.89388	1.09309	-2.64743	0.00811066	0.0335175
evm.model.Chr05.204	43.5414	-2.89646	1.07238	-2.70098	0.00691356	0.0293585
evm.model.Chr20.35	38.7324	-2.91155	1.00834	-2.88746	0.00388364	0.0181332
evm.model.Chr02.1141	45.8663	-2.91868	0.647834	-4.50529	6.62813e-06	6.51119e-05
evm.model.Chr19.958	82.9607	-2.93198	0.357007	-8.21268	2.16304e-16	9.32073e-15
evm.model.Chr07.1333	61.6705	-2.95336	0.850762	-3.47143	0.000517697	0.00318096
evm.model.Chr15.208	18.5468	-2.97708	0.761556	-3.90921	9.25983e-05	0.000696209
evm.model.Chr08.865	32.7133	-2.99737	1.08701	-2.75744	0.00582553	0.0254802
evm.model.Chr02.1570	22.8287	-3.05897	1.06825	-2.86353	0.00418954	0.0193429
evm.model.Chr08.127	37.1091	-3.05989	0.622929	-4.9121	9.01064e-07	1.06294e-05
evm.model.Chr21.438	15.8578	-3.0793	0.830982	-3.70562	0.000210878	0.00144506
evm.model.Chr04.1994	39.9683	-3.10993	0.800398	-3.88548	0.000102128	0.000759507
evm.model.Chr08.1419	31.9574	-3.11433	1.06408	-2.92677	0.00342499	0.0163226
evm.model.Chr14.1105	29.6	-3.15506	0.654056	-4.82385	1.40816e-06	1.59339e-05
evm.model.Chr13.1683	49.5276	-3.21113	0.968569	-3.31534	0.000915324	0.00522825
evm.model.Chr03.1082	124.028	-3.22516	0.54591	-5.90786	3.46589e-09	6.12957e-08
evm.model.Chr03.1277	40.5603	-3.25642	0.710123	-4.58572	4.52435e-06	4.62532e-05
evm.model.Chr01.2015	19.8345	-3.26295	1.04996	-3.1077	0.00188547	0.0097786
evm.model.Chr19.363	65.5132	-3.28859	0.99178	-3.31585	0.000913661	0.00522004
evm.model.Chr03.152	26.6103	-3.31031	1.06377	-3.11187	0.00185909	0.00966118
evm.model.Chr08.1520	82.3785	-3.40571	0.944385	-3.60628	0.000310621	0.00203556
evm.model.Chr04.1341	15.4772	-3.44603	1.26063	-2.73356	0.0062653	0.0270478
evm.model.Chr17.537	11.8079	-3.45834	1.18207	-2.92567	0.0034372	0.0163692
evm.model.Chr11.264	30.0039	-3.67784	1.43556	-2.56196	0.0104083	0.0411369
evm.model.Chr18.1201	94.2257	-3.70331	0.617718	-5.99515	2.03299e-09	3.71557e-08
evm.model.Chr13.1271	8.91758	-3.79037	1.49711	-2.5318	0.011348	0.0441528
evm.model.Chr16.286	19.85	-3.80861	1.39732	-2.72565	0.00641755	0.0276091
evm.model.Chr10.1735	18.4842	-3.87665	1.41242	-2.74469	0.00605683	0.0263238
evm.model.Chr17.1085	26.0537	-3.93093	0.873944	-4.49792	6.86208e-06	6.71972e-05
evm.model.Chr21.493	40.4235	-3.94663	1.39936	-2.82032	0.00479765	0.0216444
evm.model.Chr16.1349	8.80183	-4.02026	1.53116	-2.62562	0.00864905	0.0353294
evm.model.Chr19.441	28.0374	-4.04594	1.57049	-2.57623	0.00998837	0.0397475
evm.model.Chr09.1008	13.3668	-4.07455	1.41879	-2.87184	0.00408086	0.0189277
evm.model.Chr23.431	27.0888	-4.13373	0.998447	-4.14016	3.47065e-05	0.000289397
evm.model.Chr01.2121	33.536	-4.15331	1.36864	-3.03463	0.00240831	0.012061
evm.model.Chr20.1497	6.65348	-4.22273	1.65187	-2.55634	0.0105779	0.0416726
evm.model.Chr17.454	13.8622	-4.26294	1.57756	-2.70224	0.00688736	0.0292606
evm.model.Chr09.974	13.8367	-4.26645	1.51338	-2.81915	0.00481518	0.0217104
evm.model.Chr11.855	14.278	-4.27712	1.41254	-3.02797	0.00246202	0.0123075
evm.model.Chr13.616	14.5881	-4.34723	1.49745	-2.90309	0.00369497	0.017406
evm.model.Chr12.210	44.1342	-4.365	1.29098	-3.38115	0.00072184	0.00424459
evm.model.Chr13.852	9.91047	-4.39443	1.75517	-2.50371	0.0122899	0.0471702
evm.model.Chr19.149	47.5319	-4.47252	0.845772	-5.28809	1.23603e-07	1.71345e-06
evm.model.Chr01.2644	50.7868	-4.47518	1.28952	-3.47043	0.000519628	0.00319072
evm.model.Chr20.1715	15.0063	-4.56403	1.32011	-3.45731	0.000545601	0.00332691
evm.model.Chr18.1012	29.603	-4.58889	1.35743	-3.38057	0.000723352	0.0042524
evm.model.Chr21.1026	17.6425	-4.60474	1.31818	-3.49327	0.000477152	0.00296039
evm.model.Chr22.286	29.4931	-4.62447	0.867256	-5.33231	9.69737e-08	1.36962e-06
evm.model.Chr16.1413	21.0584	-4.74278	1.22682	-3.86592	0.000110672	0.000817164
evm.model.Chr11.357	29.3805	-4.75177	1.16245	-4.08771	4.35651e-05	0.000355611
evm.model.Chr06.192	63.6735	-4.75827	0.763616	-6.23123	4.62786e-10	9.29872e-09
evm.model.Chr17.446	35.2086	-4.82319	0.936498	-5.15024	2.60156e-07	3.40731e-06
evm.model.Chr12.835	67.3648	-4.8853	0.87369	-5.59157	2.2503e-08	3.53472e-07
evm.model.Chr02.987	19.2261	-4.93193	1.29142	-3.81898	0.000134002	0.000969326
evm.model.Chr07.44	36.6853	-4.95098	0.926152	-5.34575	9.00417e-08	1.27754e-06
evm.model.Chr17.435	135.492	-4.97754	0.423558	-11.7517	6.91963e-32	9.08837e-30
evm.model.Chr06.482	124.636	-5.05377	0.885996	-5.70406	1.1699e-08	1.92003e-07
evm.model.Chr23.658	24.1765	-5.10757	1.40515	-3.63489	0.000278098	0.00184348
evm.model.Chr23.351	6.95257	-5.25176	1.77267	-2.96263	0.00305028	0.0147747
evm.model.Chr10.308	3.87152	-5.40795	2.13262	-2.53583	0.0112182	0.043754
evm.model.Chr08.580	3.9446	-5.43376	2.17724	-2.49571	0.0125706	0.0480687
evm.model.Chr16.892	4.15493	-5.51354	2.1484	-2.56635	0.0102775	0.0406924
evm.model.Chr01.2647	4.2275	-5.53741	2.08066	-2.66137	0.00778236	0.0323911
evm.model.Chr19.904	43.426	-5.65117	1.06588	-5.30188	1.14616e-07	1.59553e-06
evm.model.Chr08.1388	4.61995	-5.66681	2.07317	-2.7334	0.00626846	0.0270539
evm.model.Chr02.2217	4.65664	-5.67774	2.04116	-2.78163	0.00540868	0.0239137
evm.model.Chr12.413	4.69834	-5.68543	2.12941	-2.66995	0.00758619	0.0317045
evm.model.Chr02.1658	4.73197	-5.69727	2.02475	-2.81382	0.00489567	0.0219884
evm.model.Chr17.1445	4.76845	-5.70785	2.03145	-2.80975	0.00495799	0.0222318
evm.model.Chr12.205	4.80258	-5.72007	2.02073	-2.8307	0.00464467	0.0210377
evm.model.Chr01.1084	5.12493	-5.81391	1.96872	-2.95315	0.00314552	0.0151666
evm.model.Chr03.1419	5.23725	-5.84221	2.12426	-2.75024	0.00595524	0.0259575
evm.model.Chr22.1047	5.34395	-5.87191	2.08687	-2.81374	0.00489685	0.0219916
evm.model.Chr16.252	5.37727	-5.88212	1.95297	-3.01188	0.00259634	0.0128737
evm.model.Chr20.866	5.37451	-5.88354	1.96491	-2.99431	0.00275068	0.0135207
evm.model.Chr06.405	5.37431	-5.88355	1.93188	-3.04551	0.00232288	0.011681
evm.model.Chr19.764	5.52005	-5.92021	1.91086	-3.0982	0.00194701	0.0100529
evm.model.Chr11.1339	5.59066	-5.93972	2.02978	-2.92628	0.00343039	0.0163435
evm.model.Chr10.1181	5.73007	-5.97745	1.95692	-3.05451	0.00225426	0.0113901
evm.model.Chr01.2346	54.3132	-5.98433	1.02064	-5.8633	4.53761e-09	7.91062e-08
evm.model.Chr02.2401	5.77003	-5.98513	1.97786	-3.02607	0.00247755	0.0123731
evm.model.Chr19.19	5.80641	-5.9938	1.94865	-3.07587	0.00209887	0.0107156
evm.model.Chr11.609	5.98568	-6.0375	1.89188	-3.19128	0.00141646	0.00762778
evm.model.Chr06.1464	6.1679	-6.07892	1.92804	-3.1529	0.0016166	0.00856095
evm.model.Chr13.1370	6.30987	-6.11211	1.93689	-3.15563	0.00160151	0.00848764
evm.model.Chr08.875	6.38325	-6.12805	1.91576	-3.19875	0.00138024	0.00745954
evm.model.Chr03.1315	6.55494	-6.17098	1.93266	-3.19299	0.00140808	0.00758971
evm.model.Chr02.784	6.88301	-6.23845	1.86293	-3.34873	0.000811828	0.00470706
evm.model.Chr02.945	6.87985	-6.23942	1.79996	-3.46642	0.000527445	0.00323018
evm.model.Chr08.1626	6.98634	-6.26216	1.79794	-3.48296	0.000495901	0.003062
evm.model.Chr19.824	7.09008	-6.2852	1.8664	-3.36756	0.000758367	0.00443135
evm.model.Chr20.149	7.1652	-6.2984	1.81667	-3.467	0.000526295	0.00322399
evm.model.Chr22.805	7.58862	-6.38346	1.97234	-3.23649	0.00121009	0.00666623
evm.model.Chr07.605	7.81326	-6.42191	1.72714	-3.71824	0.000200617	0.00138372
evm.model.Chr02.1823	8.13009	-6.48206	1.76414	-3.67435	0.000238455	0.00160937
evm.model.Chr05.1921	8.27634	-6.50654	1.7771	-3.66132	0.000250921	0.00168301
evm.model.Chr05.1371	8.88097	-6.60955	1.77892	-3.71549	0.00020281	0.00139699
evm.model.Chr02.569	9.09141	-6.64429	1.87932	-3.53547	0.000407044	0.00257175
evm.model.Chr02.1367	9.17501	-6.6535	1.70144	-3.9105	9.21051e-05	0.000693008
evm.model.Chr05.699	9.51779	-6.71077	1.94685	-3.44699	0.000566863	0.00343942
evm.model.Chr05.405	9.95246	-6.77471	1.77544	-3.8158	0.000135743	0.000979569
evm.model.Chr03.607	10.0527	-6.78749	2.66108	-2.55065	0.0107522	0.0422412
evm.model.Chr04.40	10.1364	-6.79929	1.76369	-3.85515	0.000115661	0.000849755
evm.model.Chr19.604	10.2522	-6.81308	1.62344	-4.1967	2.70832e-05	0.000231604
evm.model.Chr17.58	10.4401	-6.83788	1.91678	-3.56738	0.00036057	0.00231781
evm.model.Chr06.1001	12.8191	-7.13843	1.76873	-4.03591	5.43905e-05	0.000433548
evm.model.Chr04.1907	13.0474	-7.16124	1.53643	-4.66095	3.1475e-06	3.31768e-05
evm.model.Chr12.1187	13.1946	-7.17635	1.63419	-4.39137	1.12641e-05	0.000104682
evm.model.Chr13.1809	14.3347	-7.29748	1.725	-4.23044	2.3324e-05	0.000202663
evm.model.Chr02.2167	16.9338	-7.54074	1.66066	-4.5408	5.60409e-06	5.60755e-05
evm.model.Chr18.1246	18.4896	-7.66569	1.46765	-5.22311	1.7594e-07	2.37938e-06
evm.model.Chr16.1478	23.0713	-7.98546	1.43123	-5.57945	2.41274e-08	3.77584e-07
evm.model.Chr10.891	35.1988	-8.5956	1.44445	-5.95078	2.66867e-09	4.79627e-08
evm.model.Chr07.935	37.8749	-8.70165	1.4629	-5.9482	2.71103e-09	4.86489e-08
evm.model.Chr14.450	37.9365	-8.7034	1.33225	-6.53284	6.45334e-11	1.45584e-09
